# Supplementary material for: The 12th century bronze doors of Barisanus of Trani in Trani, Ravello and Monreale
Source: PLoS One. 2025 Mar 26;20(3):e0319697. doi: 10.1371/journal.pone.0319697 (PMC11940662; doi:10.1371/journal.pone.0319697)
Supplement: S1 Table — (XLSX) [file pone.0319697.s009.xlsx]

## Sheet: panel overview
Trani								Monreale						Ravello
	I	A	B	C	D	II			A	B	C	D			*	I	A	B	C	**	D	E	F	***	II
0								1	John the Baptist	Christ Pantocrator	Christ Pantocrator	Elijah		0	a									e
1		Angel	Christ Pantocrator	Christ Pantocrator	Angel			2	Deposition	Harrowing of Hell	Virgin and Child	Nicholas with donor		1			Angel	Maiestas Domini	Angel		Angel	Maiestas Domini	Angel
2		James the Greater	Virgin and Child	Peter	Elijah			3	John Ev.	Matthew	Peter	Paul		2			John Ev.	Harrowing of Hell	James the Greater		Simon	Harrowing of Hell	Thaddeus
3		John Ev.	Thomas	Simon	Harrowing of Hell			4	Bartholomew	Andrew	Philip	James the Greater		3			Thomas	Deposition	Andrew		Philip	Deposition	James the Less
4		John the Baptist	Paul	Thaddeus	Andrew			5	George	Door handle	Door handle	Eustace		4	b		Bartholomew	Nicholas with donor	Peter		Paul	Nicholas with donor	Matthew	f
5		Philip	Bartholomew	Nicolaus Peregrinus and Barisanus	Deposition			6	Thomas	James the Less	Simon	Thaddeus		5			John the Baptist	Virgin with Child	Elijah		Thomas	Virgin with Child	Elijah
6		George	Door Handle	Door Handle	Eustace			7	Coat of arms Roano	Bacchus	Archer	Coat of arms Roano		6			George	Door Handle	Eustace		George	Door Handle	Eustace
7		Tree of Life	Archer	Archer	Tree of Life									7	c		Archer	Dedicatory Iscription	Fighting Figures		Archer	Fighting Figures	Archer	g
8		Fighting Figures	Tree of Life	Archer	Fighting Figures									8			Tree of Life	Tree of Life	Tree of Life		Tree of Life	Tree of Life	Tree of Life
														9			Tree of Life	Tree of Life	Tree of Life		Tree of Life	Tree of Life	Tree of Life
		no analyses - too high!							17th century								* left wing, from top to bottom: e-f-g
																	** inner plates of door, left/right wing from bottom to top
																	*** left wing, from top to bottom: e-f-g

## Sheet: Trani
no.	panel	no. analyses	detail	x	y	Cu	Sn	Pb	Zn	Fe	Ag	As	Sb	other (≥0,1 wt,%)	no. XRF
Trani_001	A2	1	background below	32	2	90.3	6.4	1.8	0.2	0.8		0.1	0.4		TR A2 1
Trani_002	A2	2	background below	38	6	84.3	9.9	3.5	0.2	1.3		0.1	0.6		TR A2 2
Trani_003	A3	1	background top, centre	17	47	90.7	6.1	1.6	0.6	0.9			0.1		TR A3 1
Trani_004	A3	2	inner background, top left	10	30	83	10.6	2.5	1.7	1.8			0.2	Ti, Mn	TR A3 2
Trani_005	A3	3	figure, arm	18	21	83.6	12.6	2.6	0.2	0.8			0.2		TR A3 3
Trani_006	A3	4	inner background, top left	10	30	82.5	10.9	3.6	0.9	1.7			0.2	Ti, Mn	TR A3 4
Trani_007	A3	5	background below, right	31	2	78.4	13	6.8	0.2	1.2			0.2	Mn	TR A3 5
Trani_008	A3	6	frame right, bottom	37	7	83.4	12	2.7	0.3	1.3			0.2	Mn	TR A3 6
Trani_009	A3	7	frame left, bottom	-5	7	83.3	11.5	3.4	0.3	1.2			0.2	Mn	TR A3 7
Trani_010	A3	8	frame below, centre	17	-3	83	12.2	3.2	0.2	1.1			0.2	Mn	TR A3 8
Trani_011	A4	1	background top, right	26	46	81.7	9.3	6.3	0.8	1.4			0.3	Mn	TR A4 1
Trani_012	A4	2	background top, left	2	32	83.4	9.3	5	0.6	1.3			0.3	Mn	TR A4 2
Trani_013	A4	3	background below, centre	17	3	82.1	11.1	4.4	0.4	1.5			0.4	Mn	TR A4 3
Trani_014	A4	4	inner background, top left	12	33	83.3	9	5.5	0.6	1.2			0.3	Mn	TR A4 4
Trani_015	A4	5	figure, centre	16	26	85.8	8.3	3.9	0.6	1.1			0.3		TR A4 5
Trani_016	A4	6	frame right, bottom	37	3	78.7	10.7	7.7	1	1.3			0.4	Ti, Mn	TR A4 6
Trani_017	A4	7	frame left, top	-6	40	74.4	12.8	10.2	1	1	0.1	#N/A	0.4		TR A4 7
Trani_018	A4	8	frame right, top	40	41	84.6	8.3	4.7	0.7	1.4			0.3	Mn	TR A4 8
Trani_019	A4	9	frame below, centre	17	-5	82	10.6	5.2	0.5	1.1			0.4	Mn	TR A4 9
Trani_020	A5	1	frame left, bottom	-7	2	80.1	12	4.7	0.6	1.5	0.1		0.8	Ti, Mn	TR A5 11
Trani_021	A5	2	background below, left	4	2	79	15.9	2.7	0.2	0.8	0.1		1.1	Mn	TR A5 13
Trani_022	A5	3	background below, right	32	2	84.6	11.4	1.8	0.2	1.2			0.7	Mn	TR A5 14
Trani_023	A5	4	person, knee	20	20	90.1	6.9	1.3	0.2	1.2			0.4		TR A5 15
Trani_024	A5	5	background top, centre	17	43	81	11.6	4.6	0.4	1.5			0.6	Ti, Mn	TR A5 16
Trani_025	A5	6	inner background, top left	10	33	82.7	10.9	3.6	0.3	1.6			0.6	Ti, Mn	TR A5 17
Trani_026	A5	7	frame right, bottom	40	2	81.3	11.5	4.5	0.6	1.3	0.1		0.7	Mn	TR A5 18
Trani_027	A6	1	background top, centre	18	44	88.4	6.6	2.6	0.3	1.3			0.6	Mn	TR A6 1
Trani_028	A6	2	background left, bottom	1	14	85.5	9.8	2.2	0.4	0.9			0.9	Mn, Ni	TR A6 2
Trani_029	A6	3	backgroun below, centre	17	2	81.9	12.5	3.7	0.4	#N/A	0.1		1.2	Ni 0.3	TR A6 3
Trani_030	A6	4	inner background, letters	14	15	70.4	19	6.3	0.6	0.9	0.1	0.3	1.9	Ni 0.9	TR A6 4
Trani_031	A6	5	inner background, letters	13	16	79.3	12.1	4.8	0.7	1.4		0.2	1.2	Ni 0.3	TR A6 5
Trani_032	A6	6	horse	12	25	69.3	18.2	8	0.6	0.6	0.1	0.6	1.6	Ni 0.9	TR A6 6
Trani_033	A6	7	horse	12	25	66.2	19.6	9.2	0.6	0.8	0.1	0.8	1.8		TR A6 7
Trani_034	A6	8	ornament, right bottom	4	21	81.3	11	4.7	0.3	1.4	0.1		1.1	Mn, Ni	TR A6 8
Trani_035	A6	9	frame left, centre	-5	21	80.4	12.5	4.4	0.2	0.9	0.1		1.2	Ni 0.3	TR A6 9
Trani_036	A6	10	frame below, centre	16	-4	77.4	14.4	5.2	0.2	0.9	0.1	0.1	1.4	Ni 0.3	TR A6 11
Trani_037	A6	11	frame right, centre	37	24	83.4	10.9	3.1	0.2	1.1	0.1		1	Mn, Ni 0.2	TR A6 12
Trani_038	A7	1	background top, centre	14	34	85.1	10.5	2.1	0.2	0.8			1	Ni 0.2	SA b DX 37
Trani_039	A7	2	background left, top	2	32	83.9	11.4	2.2	0.3	0.9			1	Ni 0.2	SA b DX 38
Trani_040	A7	3	background below, centre	16	2	81.8	13.2	2.5	0.2	0.7	0.1		1.3	Ni 0.3	SA b DX 40
Trani_041	A7	4	griffon, wing (centre plate)	15	28	79.2	13.1	4.8	0.2	0.9		0.2	1	Ni 0.4	TR A7 4
Trani_042	A7	5	frame right, centre	28	23	76.7	15.1	4.6	0.2	1	0.1	0.4	1.4	Ni 0.5	TR A7 5
Trani_043	A7	6	frame left, bottom	6	6	77.9	14.8	4	0.2	1	0.1	0.1	1.4	Mn, Ni, 0.5	TR A7 6
Trani_044	A7	7	frame below, centre	16	-4	76.7	14.8	4.9	0.2	1.1	0.1	0.3	1.3	Ni 0.6	TR A7 7
Trani_045	A8	1	background top, centre	15	43	80.8	12.9	3.7	0.9	0.7	0.1		0.9		SA b DX 14
Trani_046	A8	2	between fighters	17	23	78.7	12.9	5.6	1.1	0.7	0.1		0.8		SA b DX 15
Trani_047	A8	3	person left, leg	12	23	76.9	16	4.2	0.7	0.8	0.1		1.1		SA b DX 16
Trani_048	A8	4	background below, centre	17	23	76.9	16.1	3.9	1	0.9	0.1		1.1		SA b DX 17
Trani_049	A8	5	frame below, right	29	-3	66.6	18	10.5	1.6	1.8	0.1		1.3		SA b DX 18
Trani_050	A8	6	frame right, bottom	38	0	66	18.1	10.3	2.4	1.6	0.1		1.3		SA b DX 19
Trani_051	A8	7	frame left, top	-4	33	71.8	16.3	7.4	2	1.3	0.1		1.1		SA b DX 20
Trani_052	A8	8	frame right, centre	38	24	73.8	15.1	6.7	1.9	1.2	0.1		1.1		SA b DX 21
Trani_053	B3	1	background top, centre	20	43	91.9	4.4	1.4	0.4	1.4		0.1	0.1	Ti, Mn	TR B3 1
Trani_054	B3	2	inner background, bottom right	26	16	88	9.1	1.4	0.2	0.9			0.2	Mn	TR B3 2
Trani_055	B3	3	figure, belly (=centre plate)	18	24	92.3	5.1	0.8	0.2	1.3			0.1	Mn	TR B3 3
Trani_056	B3	4	background below, right	32	2	85.3	10.7	1.9	0.2	1.2			0.4	Ti, Mn	TR B3 4
Trani_057	B3	5	frame below, centre	18	-2	83.7	11.4	3.2	0.2	1			0.4	Mn	TR B3 5
Trani_058	B3	6	frame right, top	40	31	85.3	10.3	2.3	0.2	1.4			0.3	Mn, Zr	TR B3 6
Trani_059	B4	1	background top, left	2	44	84.9	10.9	2.6	0.3	1			0.3	Mn	TR B4 1
Trani_060	B4	2	background below, centre	17	3	83.9	11	3.3	0.2	1.2			0.3	Mn	TR B4 2
Trani_061	B4	3	background right, centre	34	24	85.2	10.9	2	0.2	1.4			0.3	Mn	TR B4 3
Trani_062	B4	4	inner background, top right	24	30	86.8	9.5	2.2	0.2	1			0.2	Mn	TR B4 4
Trani_063	B4	5	person, knee	15	18	84.9	10.5	2.9	0.2	1.1			0.3		TR B4 5
Trani_064	B4	6	frame right, bottom	10	40	80.3	12.2	5	0.3	1.7			0.3	Mn, Sr	TR B4 6
Trani_065	B4	7	frame below, centre	-3	17	81.5	13.6	3.5	0.2	0.7	0.1		0.4		TR B4 7
Trani_066	B5	1	background below, left	5	2	80.9	13.1	4.3	0.3	0.7	0.1		0.6		TR B5 1
Trani_067	B5	2	background below, right	32	2	79.5	12.3	5.9	0.4	1.3	0.1		0.6		TR B5 2
Trani_068	B5	3	frame below, centre	17	-3	81.1	10.6	6.3	0.3	1.2	0.1		0.5		TR B5 3
Trani_069	B5	4	person, knee	20	20	82.8	10.6	5.1	0.3	0.6	0.1		0.5		TR B5 4
Trani_070	B5	5	frame top, centre	17	45	81.4	10.7	5.4	0.4	1.4			0.5	Ti, Mn	TR B5 5
Trani_071	B5	6	background top, centre	39	32	80.5	9.1	8	0.4	1.4			0.4	Mn	TR B5 6
Trani_072	B6	1	background left, bottom	2	16	80.1	13.6	4.6	0.4	0.9			0.2		TR B6 1
Trani_073	B6	2	background top, centre	18	45	81.9	11.8	4.4	0.4	1.1			0.2		TR B6 2
Trani_074	B6	3	ornament, bottom right	29	11	79.6	12.2	5.5	0.4	1.8			0.2	Ti, Cr	TR B6 3
Trani_075	B6	4	bird below lion head	13	17	79.5	11.8	6.5	0.3	1.4			0.2		TR B6 4
Trani_076	B6	5	lion, nose	18	28	71.8	18.4	8.3	0.5	0.5	0.1		0.3		TR B6 5
Trani_077	B6	6	frame below, centre	18	'-3	77.6	15.3	5.4	0.4	0.9	0.1		0.3		TR B6 6
Trani_078	B6	7	frame right, centre	42	21	77.6	12.5	6.8	0.4	2.1			0.2	Cr 0.3, Mn	TR B6 7
Trani_079	B7	1	background top, centre	17	43	78.2	14.9	5.6	0.3	0.6	0.1		0.3		TR B7 1
Trani_080	B7	2	background left, centre	2	15	78	15.4	5.1	0.3	0.8	0.1		0.3		TR B7 2
Trani_081	B7	3	background below, right	34	2	79.3	15	4.1	0.2	0.8	0.1		0.3		TR B7 3
Trani_082	B7	4	inner background, centre	22	18	72.8	19.6	6.1	0.3	0.7	0.1		0.4	Ni	TR B7 4
Trani_083	B7	5	person, belly	15	27	73	19.1	6.3	0.3	0.8	0.1		0.4	Ni	TR B7 5
Trani_084	B7	6	frame right, top	39	33	74.8	15.2	8.1	0.2	1.3	0.1		0.3		TR B7 6
Trani_085	B7	7	frame below, centre	17	'-4	76.1	16.6	5.9	0.2	0.7	0.1		0.3		TR B7 7
Trani_086	B7	8	rectangular button, bottom right	40	'-1	75	6	15.2	1.8	1.2	0.1		0.3	Ti, Ni 0.2	TR B7 8
Trani_087	B8	1	background top, centre	45	17	84.6	12.9	1.2	0.2	0.7			0.2		SA b DX 22
Trani_088	B8	2	background left, top	23	2	82.9	13.9	2.1	0.2	0.6	0.1		0.3		SA b DX 23
Trani_089	B8	3	background right, centre	34	27	86.8	11.8	1	0.2	#N/A			0.2		SA b DX 24
Trani_090	B8	4	dragon left, wing	14	28	82.2	14.1	2.6	0.2	0.7			0.2		SA b DX 25
Trani_091	B8	5	background below, centre	17	2	78.6	18.6	1.6	0.2	0.6	0.1		0.3		SA b DX 26
Trani_092	B8	6	frame below, left	5	-5	76.7	18.7	2.9	0.2	1.1	0.1		0.3		SA b DX 27
Trani_093	B8	7	frame right, bottom	34	9	76.7	19.5	2.1	0.2	1.1	0.1		0.3		SA b DX 28
Trani_094	C3	1	background top, centre	18	43	85.6	7.5	3.4	1.1	1.7			0.4	Ti, Mn	TR C3 1
Trani_095	C3	2	inner background left, centre	11	26	90.8	4.8	2.2	0.2	1.4			0.3	Ti, Mn	TR C3 2
Trani_096	C3	3	background below, right	32	2	87.2	7.5	2.8	0.3	1.5			0.5	Ti, Mn	TR C3 3
Trani_097	C3	4	person, centre	18	21	80.5	8.4	8.2	0.6	1.8			0.4		TR C3 4
Trani_098	C3	5	frame below, centre	18	-3	86.6	6.2	4.8	0.3	1.6			0.4	Mn	TR C3 5
Trani_099	C3	6	frame left, bottom	-6	9	76.8	8.8	11.1	0.6	1.9	0.1		0.5	Mn	TR C3 6
Trani_100	C3	7	frame left, top	-6	31	84.2	7.1	5.7	0.5	1.7			0.4	Ti, Mn	TR C3 7
Trani_101	C4	1	background top, centre	18	44	83.7	5.2	8	0.6	1.7	0.1		0.3	Ti, Mn	TR C4 1
Trani_102	C4	2	background right, centre	35	25	88.1	3.7	5.6	0.6	1.5			0.3	Ti	TR C4 2
Trani_103	C4	3	background left, centre	2	25	84.9	4	8.4	0.4	1.7	0.1		0.3	Ti, Mn	TR C4 3
Trani_104	C4	4	person, centre (=centre plate)	18	21	90.3	4	3.3	0.5	1.4	0.1		0.2	Ti, Zr	TR C4 4
Trani_105	C4	5	background below, centre	18	2	85.3	5.2	6.9	0.4	1.5	0.1		0.4	Ti, Mn	TR C4 5
Trani_106	C4	6	frame below, centre	18	-3	79.7	4.9	13.2	0.5	1.2	0.1		0.4		TR C4 6
Trani_107	C4	7	ornament left, top	26	11	76.4	2.9	11.3	1.3	6.2	0.1		0.2	Ti 1.0, Mn, Sr 0.2, Zr 0.1	TR C4 7
Trani_108	C4	8	inner background, bottom right	-5	32	85.6	3.7	7.7	0.7	1.8	0.1		0.2	Ti, Mn	TR C4 8
Trani_109	C5	1	background top, centre	17	44	85.7	8.4	3.3	0.5	1.6			0.3	Ti, Mn	TR C5 1
Trani_110	C5	2	background left, top	2	30	85	8.9	3.6	0.5	1.5			0.3	Mn	TR C5 2
Trani_111	C5	3	background below, centre	17	3	81.3	10.5	5.8	0.9	1	0.1		0.4		TR C5 3
Trani_112	C5	4	inner background, top left	11	34	85.5	8.8	3.2	0.6	1.3			0.3	Mn	TR C5 4
Trani_113	C5	5	person, centre (=centre plate)	18	27	82.1	10.4	4.9	1	1.1	0.1		0.3	Mn	TR C5 5
Trani_114	C5	6	person, centre (little one)	13	15	80.3	10.4	6.3	1.1	1.4	0.1		0.4	Mn	TR C5 6
Trani_115	C5	7	ornament right, centre	30	27	80.5	11	5.4	0.8	1.6			0.4	Ti, Mn	TR C5 7
Trani_116	C5	8	ornament below, left	-3	5	81.4	9.9	5.6	0.8	1.8			0.3	Mn	TR C5 8
Trani_117	C5	9	ornament below, centre	-4	17	80.4	12.7	4.6	0.7	1	0.1		0.4		TR C5 9
Trani_118	C6	1	background top, centre	18	44	80.8	11.2	6	0.4	1.4			0.2		TR C6 1
Trani_119	C6	2	background left, centre	2	1	85.3	9.5	3.5	0.3	1.2			0.2		TR C6 2
Trani_120	C6	3	bird, bottom left	12	17	80	10.4	7.2	0.3	1.6			0.2	Ti, Mn	TR C6 3
Trani_121	C6	4	ornament right, centre	30	28	83.6	8	6.4	0.4	1.3			0.1		TR C6 4
Trani_122	C6	5	background below, right	31	3	74.5	14.6	8.6	0.6	1.4	0.1		0.3	Mn	TR C6 5
Trani_123	C6	6	frame left, centre	-4	21	74.1	14.2	9.1	0.6	1.6	0.1		0.2	Mn	TR C6 6
Trani_124	C6	7	lion, nose	18	27	70	17.2	10.8	0.4	1.2	0.1		0.3		TR C6 7
Trani_125	C7	1	background top, centre	17	43	73.4	14.5	9.2	0.7	1.3	0.1		0.7	Ni	TR C7 1
Trani_126	C7	2	background left, centre	2	23	75	14.8	7.5	0.5	1.2	0.1		0.9		TR C7 2
Trani_127	C7	3	background below, centre	17	2	78	10.1	8.8	0.6	1.8	0.1		0.6		TR C7 3
Trani_128	C7	4	inner background, right	12	24	75.5	13.1	8.3	0.6	1.6	0.1		0.7		TR C7 4
Trani_129	C7	5	person, centre (=centre plate)	17	22	70	15.8	11.2	0.8	1.4	0.1		0.7	Ni	TR C7 5
Trani_130	C7	6	ornament right, centre	30	24	76.6	11.9	8.4	0.5	1.6	0.1		0.7	Mn	TR C7 6
Trani_131	C7	7	frame left, top	-5	40	71.8	14.9	10.5	0.7	1.2	0.1		0.8	Ni	TR C7 7
Trani_132	C7	8	frame below, centre	18	3	72.8	13.7	10.7	0.5	1.4	0.1		0.7		TR C7 8
Trani_133	C7	9	rectangular button, bottom left			67.6	4	3.6	23.3	1.1			0.1	Nb	TR C7 9
Trani_134	C8	1	background top, left	16	43	75.2	13.7	8.1	1	0.9	0.1		0.8	Ni	TR C8 1
Trani_135	C8	2	background left, below	2	14	73.7	15	7.7	1.3	1.3	0.1		0.9	Ni	TR C8 2
Trani_136	C8	3	background below, centre	21	1	70	14.3	12.1	1.3	1.3	0.1		0.8	Ni	TR C8 3
Trani_137	C8	4	inner background, right	21	24	78	13.4	5.5	0.9	1.2	0.1		0.8	Ni	TR C8 4
Trani_138	C8	5	person, centre (=centre plate)	16	20	74.2	12.3	9.9	1.1	1.7	0.1		0.7	Ni	TR C8 5
Trani_139	C8	6	frame left, centre	-6	20	68.6	14.4	12.7	1.4	1.7	0.1		0.9	Ti	TR C8 6
Trani_140	C8	7	frame below, centre	16	-2	67.7	12.2	14.2	3	1.9	0.1		0.7	Ti 0.2, Ni	TR C8 7
Trani_141	D3	1	background left, top	2	42	91.3	2.6	2.3	0.3	1.4		0.3	0.2	Nb 0.2, Ti 0.2, Mn, Ni 0.2, Sr, Zr 0.6, W 0.2	TR D3 1
Trani_142	D3	2	background left, centre	2	26	92.6	1.3	0.9		1.4		0.1	0.1	Nb 0.4, Ti 0.2, Mn, Ni, Sr, Zr 1.3, W 0.5, Re 0.5, Ir 0.4	TR D3 2
Trani_143	D3	3	background right, bottom	34	4	92.6	1.3	1		1.6			0.1	Nb 0.4, Ti 0.2, Mn, Sr 0.2, Zr 1.5, W 0.3, Re 0.5, Ir 0.2	TR D3 3
Trani_144	D3	4	inner background, top left	11	32	92.1	1.2	1.1		1.6		0.1	0.1	Nb 0.4, Ti 0.2, Mn, Sr 0.2, Zr 1.5, W 0.5, Re 0.6, Ir 0.4	TR D3 4
Trani_145	D3	5	ornament below, centre	20	7	92.7	1.3	2.1	0.3	1.6		0.3	0.1	Nb 0.2, Ti 0.2, Mn, Ni, Sr, Zr 0.7, W	TR D3 5
Trani_146	D3	6	frame left, centre	-6	25	92.5	1.1	0.9		1.8		0.2	0.1	Nb 0.4, Ti 0.2, Mn, Sr, Zr 1.2, W 0.4, Re 0.6, Ir 0.3	TR D3 6
Trani_147	D3	7	frame right, bottom	39	2	91	1.6	1.6		2		0.2	0.2	Nb 0.3, Ti 0.2, Mn, Ni, Sr, Zr 1.1, W 0.5, Re 0.6, Ir 0.4	TR D3 7
Trani_148	D3	8	frame below, centre	18	-3	91.9	1.7	1.2		1.4		0.2	0.2	Nb 0.4, Ti, Mn, Ni, Sr, Zr 1.3, W 0.5, Re 0.5, Ir 0.4	TR D3 8
Trani_149	D4	1	background top, left	5	44	86.4	9	2.6	0.2	1.4			0.1	Ti, Mn	TR D4 1
Trani_150	D4	2	background left, top	2	32	89.7	6.9	1.2	0.3	1.5			0.1	Ti, Mn	TR D4 2
Trani_151	D4	3	background below, right	17	3	87.2	9	1.5	0.6	1.4			0.1	Mn	TR D4 3
Trani_152	D4	4	inner background, top left	11	34	86	10.4	2	0.3	1.2			0.2	Mn	TR D4 4
Trani_153	D4	5	person, knee	20	19	83.1	12.2	3.3	0.2	1			0.2		TR D4 5
Trani_154	D4	6	ornament below, left	10	8	77.1	13.4	5	1.4	2.2			0.2	Ti 0.4, Mn	TR D4 6
Trani_155	D4	7	frame right, bottom	36	3	79.5	13	5.6	0.5	1			0.2	Mn	TR D4 7
Trani_156	D4	8	frame left, top	-5	40	78.4	14	5.7	0.3	1.2	0.1		0.2	Mn	TR D4 8
Trani_157	D4	9	frame below, centre	-3	17	79.8	13.7	4.6	0.4	1.3			0.2		TR D4 9
Trani_158	D5	1	background top, centre	17	45	86.6	8.4	1.7	1	1.3			0.8	Ti, Mn, Ni	TR D5 1
Trani_159	D5	2	background left, centre	2	14	86.6	9.3	1.2	0.4	1.1			1	Ti, Mn, Ni	TR D5 2
Trani_160	D5	3	background below, centre	17	3	83.9	11.8	1.9	0.2	0.6	0.1		1.3	Ni 0.2	TR D5 3
Trani_161	D5	4	ornament right, centre	30	21	84.1	10.9	2.3	0.4	0.9	0.1		1.1	Ni 0.2	TR D5 4
Trani_162	D5	5	cross, top left	13	31	89.9	6	1.7	0.4	1.1			0.6	Ti, Mn	TR D5 5
Trani_163	D5	6	frame right, bottom	38	1	85.5	9.1	2.2	0.5	1.5			0.9	Ti, Mn, Ni, Zr	TR D5 6
Trani_164	D5	7	frame left, centre	-5	25	89.4	7	1.3	0.4	1.1			0.7		TR D5 7
Trani_165	D5	8	frame below, centre	17	-5	82.6	12.2	2.5	0.2	0.8	0.1		1.4	Ni 0.2	TR D5 8
Trani_166	D6	1	background top, centre	17	44	76	10.2	10.9	1	1.2	0.1		0.4	Mn	TR D6 1
Trani_167	D6	2	background right, bottom	33	17	80.7	11.4	5.5	0.7	1.1	0.1		0.5		TR D6 2
Trani_168	D6	3	inner background, bottom right	21	14	73.1	16.3	7.9	1	0.8	0.1		0.6	Ni	TR D6 3
Trani_169	D6	4	horse (=centre plate)	20	25	68.3	16.3	12.5	1.2	0.8	0.1		0.6	Ni	TR D6 4
Trani_170	D6	5	frame left, top	-5	38	82.1	8.9	6.2	1	1.3	0.1		0.4		TR D6 5
Trani_171	D6	6	frame right, centre	38	24	86	6.4	5.2	0.8	1.3			0.3	Mn	TR D6 6
Trani_172	D6	7	frame below, centre	17	-4	73.6	12.3	11.1	1	1.2	0.1		0.5		TR D6 7
Trani_173	D7	1	background top, centre	18	43	77.3	12.6	5.6	2.3	1.3	0.1		0.8		TR D7 1
Trani_174	D7	2	background right, centre	33	17	80.1	12.4	4.2	1.1	1.1	0.1		0.9	Mn	TR D7 2
Trani_175	D7	3	background below, centre	15	1	72.1	15.5	8.1	1.8	1.2	0.1		1.1		TR D7 3
Trani_176	D7	4	ornament left, centre	3	24	77.1	11.3	6.6	1.9	2.1	0.1		0.8	Ti, Mn	TR D7 4
Trani_177	D7	5	dragon left, wing	10	29	71.1	15.7	10.1	0.8	1.2	0.1		1		TR D7 5
Trani_178	D7	6	frame right, bottom	37	7	76.2	13.2	6.8	1.4	1.2	0.1		1		TR D7 6
Trani_179	D7	7	frame left, top	-5	39	72.9	14.1	7.8	2.7	1.4	0.1		1		TR D7 7
Trani_180	D7	8	frame below, centre	-4	17	74.1	15	6.8	1.6	1.2	0.1		1		TR D7 8
Trani_181	D7	9	lion, right one	12	16	75.5	13.9	7.5	0.9	1.1	0.1		1		TR D7 9
Trani_182	D8	1	background top, centre	13	44	82	10	5.9	0.3	1.1	0.1		0.5		TR D8 2
Trani_183	D8	2	background top, left	2	32	77.2	10.5	10	0.4	1.3	0.1		0.5		TR D8 3
Trani_184	D8	3	background below, centre	17	2	72.7	11.4	12.6	0.4	2.1	0.1		0.5		TR D8 4
Trani_185	D8	4	between boxers (=centre plate)	16	26	74.8	10.9	11.1	0.4	2.1	0.1		0.5		TR D8 5
Trani_186	D8	5	fighter right, leg	23	22	66	11	19.1	0.4	2.8	0.1		0.5		TR D8 6
Trani_187	D8	6	fighter left, leg	11	22	76.3	12.2	9.5	0.3	1	0.1		0.5	Ni	TR D8 7
Trani_188	D8	7	frame left, bottom	-5	7	71.9	13	12.5	0.4	1.3	0.1		0.6	Ti	TR D8 8
Trani_189	D8	8	frame below, centre	16	-4	74.4	12.6	10	0.4	1.8	0.1		0.6	Ti	TR D8 9
Trani_190	D8	9	frame right, centre	38	23	79.4	10	8.5	0.3	1.1	0.1		0.5		TR D8 10
Trani_191	I3	1	background top, left	3	44	88.8	6.6	2.6	0.5	1		0.2	0.1	Mn	TR I3 1
Trani_192	I3	2	background below, right	27	3	85.5	10	2.3	0.6	1.3			0.2	Mn	TR I3 2
Trani_193	I3	3	centre plate	16	17	85.5	9.7	2.7	0.3	1.3		0.1	0.2	Mn	TR I3 3
Trani_194	I3	4	frame left, bottom	-7	5	81.8	10.8	5.6	0.3	1.3			0.2	Mn	TR I3 4
Trani_195	I3	5	outer background, bottom	-12	19	83.7	11.7	3.1	0.4	0.8			0.2		TR I3 5
Trani_196	I4	1	background top, left	2	44	90	5	2.9	0.3	1.3		0.2	0.3	Mn	TR I4 1
Trani_197	I4	2	background below, right	24	3	86.2	10.5	1.2	0.2	1.3			0.5	Mn	TR I4 2
Trani_198	I4	3	centre plate	14	30	85.4	10.7	1.8	0.2	1.1		0.2	0.5	Mn, Ni	TR I4 3
Trani_199	I4	4	frame left, bottom	-6	5	83.1	11.3	3.2	0.2	1.3		0.2	0.5	Mn	TR I4 4
Trani_200	I4	5	frame below, centre	14	-5	85.2	10.8	2	0.2	1.2			0.5	Mn	TR I4 5
Trani_201	I4	6	outer background, bottom	-12	24	85.6	10.1	2.1	0.3	1.2		0.1	0.5	Mn	TR I4 6
Trani_202	I5	1	background top, left	3	35	87.7	8.1	1.9	0.4	1.4		0.1	0.1	Ti, Mn	TR A5 2
Trani_203	I5	2	frame left, top	-5	31	89.1	7	1.8	0.4	1.2		0.2	0.1	Ti, Mn	TR A5 3
Trani_204	I5	3	outer background, top	-13	30	85.3	10.1	2.4	0.3	1.5			0.2	Ti, Mn	TR A5 5
Trani_205	I5	4	background top, left (decoration)	7	38	89	7.6	1.5	0.3	1.1		0.1	0.1	Mn	TR A5 7
Trani_206	I5	5	background below, right	26	5	86.9	9.4	1.8	0.2	1.3			0.2	Mn	TR A5 8
Trani_207	I5	6	frame below, centre	13	-5	82.2	12.9	3.4	0.2	0.9	0.1		0.2	Mn	TR A5 9
Trani_208	I6	1	background top, left	2	27	85.4	10.5	2.8	0.3	0.8			0.2		TR I6 1
Trani_209	I6	2	background below, right	26	3	82.6	12.3	3.7	0.2	0.8	0.1		0.2		TR I6 2
Trani_210	I6	3	ornament, central	14	16	80.3	13.6	4.5	0.2	1	0.1		0.2	Mn	TR I6 3
Trani_211	I6	4	frame left, bottom	-8	3	80.5	13.3	4.4	0.3	1.2	0.1		0.2	Mn	TR I6 4
Trani_212	I6	5	frame below, centre	14	-2	82.2	12.4	3.9	0.2	1	0.1		0.3		TR I6 5
Trani_213	I6	6	outer background, bottom	-13	8	86	10.5	3	0.2	#N/A	0.1		0.2		TR I6 6
Trani_214	I7	1	background top, left	38	2	85.1	11.1	1.5	0.6	1			0.5	Mn	SA b DX 29
Trani_215	I7	2	background below, left	12	3	81.7	13.1	2.2	1.3	0.9			0.7	Mn, Ni	SA b DX 30
Trani_216	I7	3	background below, left	16	2	87.2	8.1	2.7	0.9	0.7			0.4	Ni	SA b DX 31
Trani_217	I7	4	background top, right	25	39	85.2	11.4	1.2	0.3	1.2			0.6	Mn	SA b DX 32
Trani_218	I7	5	background below, right	25	10	85.1	11.6	1.5	0.2	1			0.5		SA b DX 33
Trani_219	I7	6	background centre (ornament)	14	22	82.3	12.4	3.1	0.2	1.2			0.6	Mn, Ni	SA b DX 34
Trani_220	I7	7	frame left, centre	-6	21	80.3	12.9	4.2	0.2	1.5		0.1	0.6	Mn, Ni	SA b DX 35
Trani_221	I7	8	outer background, centre	-14	21	80.7	14.2	3.3	0.2	0.7			0.7	Ni	SA b DX 36
Trani_222	I8	1	background top, left	3	36	83.3	12.4	2.2	0.4	1.4			0.2		SA b DX 7
Trani_223	I8	2	background below, left	3	10	75.8	17.2	5.3	0.2	1	0.1		0.3		SA b DX 8
Trani_224	I8	3	background top, right	23	38	84.4	10	3.2	0.4	1.7			0.2	Mn	SA b DX 9
Trani_225	I8	4	background below, right	23	10	75.4	16.6	6.1	0.2	1.3	0.1		0.3		SA b DX 10
Trani_226	I8	6	frame left, top	-7	32	77.9	14.1	5.2	0.4	1.9			0.2	Mn	SA b DX 11
Trani_227	I8	7	frame below, centre	14	-3	78.8	14.8	4.7	0.2	1.2	0.1		0.3		SA b DX 12
Trani_228	I8	8	outer background, top	-15	38	85.5	10.5	2.7	0.3	0.7			0.2		SA b DX 13
Trani_229	II3	1	background below, left	2	2	90	2.2	2.5	1.1	1.4				Nb 0.4, Ti, Mn, Sr, Zr 1.2, W 0.5, Ir 0.4	TR II3 1
Trani_230	II3	2	background top, right	25	42	89.3	2.4	2.4	1.3	1.4		0.3		Nb 0.4, Ti, Mn, Sr, Zr 1, W 0.6, Ir 0.4	TR II3 2
Trani_231	II3	3	background centre (ornament)	40	27	76.4	3.5	7.2	8.3	3		0.4		Nb 0.4, Ti 0.3, Mn, Ni, Sr, Zr 0.3	TR II3 3
Trani_232	II3	4	frame right, bottom	31	4	74.8	4.2	8.8	7.8	2.7		0.6		Nb 0.4, Ti 0.2, Mn, Ni, Sr, Zr 0.3	TR II3 4
Trani_233	II3	5	outer background, centre	38	35	88.1	3.5	3.6	1.1	0.9		0.1		Nb 0.3, Ti, Mn, Sr, Zr 0.9, W 0.6, Ir 0.4	TR II3 5
Trani_234	II4	1	background top, left	2	32	85.7	3.4	7.5	1.3	1.5	0.1		0.3	Ti, Mn	TR II4 1
Trani_235	II4	2	background below, right	24	5	60.6	4	33.2	0.4	1.1	0.2		0.3	Mn	TR II4 2
Trani_236	II4	3	background below, right	24	5	51.9	3.9	42.1	0.3	1.2	0.2		0.3	Br,	TR II4 3
Trani_237	II4	4	background below, right	21	5	76.4	3.8	17.6	0.4	1.3	0.1		0.3	Mn	TR II4 4
Trani_238	II4	5	frame right, bottom	30	3	72.8	5	19.7	0.6	1.3	0.1		0.4	Mn	TR II4 5
Trani_239	II4	6	background centre (ornament)	13	30	80	4.3	13	0.6	1.5	0.1		0.3	Mn	TR II4 6
Trani_240	II5	1	background top, left	2	35	86.2	7.7	3.4	0.7	1.6			0.1	Ti, Mn	TR II5 1
Trani_241	II5	2	background below, right	25	7	85.7	8.2	3.9	0.4	1.4			0.1	Mn	TR II5 2
Trani_242	II5	3	frame right, bottom	31	10	80	10.5	6.8	0.8	1.5	0.1		0.2	Mn	TR II5 4
Trani_243	II5	4	frame below, centre	14	-6	77.2	11.5	7.7	1.2	1.8	0.1		0.2	Ti, Mn, Zr	TR II5 5
Trani_244	II5	5	outer background, centre	40	17	82.1	11	5	0.5	1.2			0.2		TR II5 6
Trani_245	II6	1	background top, left	3	30	79.2	8.7	8.6	1.2	1	0.1		1	Ni	TR II6 1
Trani_246	II6	2	background below, right	25	8	80.3	8.9	7.4	1.2	1	0.1		0.9	Ni 0.2	TR II6 2
Trani_247	II6	3	background below, centre (ornament)	13	20	80	7.2	8.3	1.9	1.6	0.1		0.7	Mn, Ni 0.2	TR II6 3
Trani_248	II6	4	outer background, top	40	38	77.8	8.1	10.9	1	1	0.1		0.9	Ni	TR II6 4
Trani_249	II7	1	background top, left	3	35	85.8	8.7	3.6	0.5	1.1			0.2	Mn	TR II7 1
Trani_250	II7	2	background right, centre	26	20	84.2	8.9	5.3	0.4	0.9			0.2	Mn	TR II7 2
Trani_251	II7	3	background centre (ornament)	15	25	84.2	8.8	5.1	0.5	1.2			0.1	Mn	TR II7 3
Trani_252	II7	4	frame right, top	33	32	82.8	9.1	5.8	0.7	1.4			0.1	Mn	TR II7 4
Trani_253	II7	5	outer background, bottom	43	0	73.2	11.6	13.3	0.4	1.2	0.1		0.2		TR II7 5
Trani_254	II8	1	background top, left	2	27	81.2	12.1	4.3	0.8	1.1			0.3	Ti	TR II8 1
Trani_255	II8	2	background below, right	21	2	78.7	12.1	6.8	0.9	1	0.1		0.3		TR II8 2
Trani_256	II8	3	background centre (ornament)	12	31	76.6	12.4	7.7	1.3	1.6	0.1		0.2	Mn	TR II8 3
Trani_257	II8	4	frame right, top	31	32	80.6	10.1	6.4	0.9	1.5		#N/A	0.2	Ti, Mn	TR II8 4
Trani_258	II8	5	frame below, centre	10	-2	74	14.9	8.2	1.1	1.4	0.1		0.3		TR II8 5

## Sheet: Trani STD
0	Sample	Cl	Ca	Ti	V	Cr	Mn	Fe	Co	Ni	Cu	Zn	As	Se	Br	Sr	Zr	Nb	Pd	Ag	Cd	Sn	Sb	W	Re	Ir	Pt	Au	Hg	Pb	Bi	Time	Sec.
1	SA b DX 7			#N/A	#N/A	#N/A	0.0041	0.0087	#N/A	0.0027	0.055	0.0033	#N/A	#N/A	#N/A	0.0011	#N/A	#N/A	#N/A	0.0023	#N/A	0.019	0.0049	#N/A	#N/A	#N/A	#N/A	#N/A	#N/A	0.014	#N/A	2022-03-05 09:37:36	60
2	SA b DX 8			#N/A	#N/A	#N/A	0.0053	0.0088	#N/A	0.0032	0.057	0.0029	#N/A	#N/A	0.0015	0.0011	#N/A	#N/A	#N/A	0.0027	#N/A	0.024	0.0058	#N/A	#N/A	#N/A	#N/A	#N/A	#N/A	0.021	#N/A	2022-03-05 09:41:51	60
3	SA b DX 9			#N/A	#N/A	#N/A	0.0048	0.011	#N/A	#N/A	0.063	0.0038	#N/A	#N/A	#N/A	0.0014	#N/A	#N/A	#N/A	0.0031	#N/A	0.02	0.006	#N/A	#N/A	#N/A	#N/A	#N/A	#N/A	0.019	#N/A	2022-03-05 09:43:54	60
4	SA b DX 10			#N/A	#N/A	#N/A	0.0055	0.01	#N/A	0.0033	0.058	0.0028	#N/A	#N/A	0.0019	0.0013	#N/A	#N/A	#N/A	0.0029	#N/A	0.025	0.006	#N/A	#N/A	#N/A	#N/A	#N/A	#N/A	0.023	#N/A	2022-03-05 09:46:40	60
5	SA b DX 11			#N/A	#N/A	#N/A	0.0067	0.014	#N/A	#N/A	0.071	0.0048	#N/A	#N/A	#N/A	0.0019	#N/A	#N/A	#N/A	0.0039	#N/A	0.027	0.008	#N/A	#N/A	#N/A	#N/A	#N/A	#N/A	0.026	#N/A	2022-03-05 09:51:50	60
6	SA b DX 12			#N/A	#N/A	#N/A	0.0059	0.01	#N/A	0.0038	0.065	0.0034	#N/A	0.0021	#N/A	0.0015	#N/A	#N/A	#N/A	0.0033	#N/A	0.025	0.0068	#N/A	#N/A	#N/A	#N/A	#N/A	#N/A	0.023	#N/A	2022-03-05 09:54:04	60
7	SA b DX 13			#N/A	#N/A	#N/A	0.0039	0.0063	#N/A	#N/A	0.055	0.0032	#N/A	#N/A	#N/A	0.0011	#N/A	#N/A	#N/A	0.0024	#N/A	0.018	0.0049	#N/A	#N/A	#N/A	#N/A	#N/A	#N/A	0.015	#N/A	2022-03-05 09:56:11	60
8	SA b DX 14			#N/A	#N/A	#N/A	0.0048	0.0072	#N/A	0.0033	0.056	0.0052	#N/A	0.0018	#N/A	0.0011	#N/A	#N/A	#N/A	0.0026	#N/A	0.021	0.0072	#N/A	#N/A	#N/A	#N/A	#N/A	#N/A	0.018	#N/A	2022-03-05 09:58:16	60
9	SA b DX 15			#N/A	#N/A	#N/A	0.0044	0.0069	#N/A	0.0031	0.054	0.0058	#N/A	0.0018	0.0016	0.0011	#N/A	#N/A	#N/A	0.0026	#N/A	0.02	0.0069	#N/A	#N/A	#N/A	#N/A	#N/A	#N/A	0.021	#N/A	2022-03-05 09:59:50	60
10	SA b DX 16			#N/A	#N/A	#N/A	0.0048	0.0077	#N/A	0.0031	0.056	0.0049	#N/A	#N/A	0.0017	0.0011	#N/A	#N/A	#N/A	0.0028	#N/A	0.023	0.0079	#N/A	#N/A	#N/A	#N/A	#N/A	#N/A	0.019	#N/A	2022-03-05 10:01:31	60
11	SA b DX 17			#N/A	#N/A	#N/A	0.0051	0.0084	#N/A	0.0033	0.057	0.0056	#N/A	#N/A	0.0018	0.0012	#N/A	#N/A	#N/A	0.0029	#N/A	0.023	0.0082	#N/A	#N/A	#N/A	#N/A	#N/A	#N/A	0.019	#N/A	2022-03-05 10:03:20	60
12	SA b DX 18			#N/A	#N/A	#N/A	0.0086	0.016	#N/A	0.0047	0.066	0.0091	#N/A	#N/A	0.0026	0.002	#N/A	#N/A	#N/A	0.0041	#N/A	0.031	0.011	#N/A	#N/A	#N/A	#N/A	#N/A	#N/A	0.035	#N/A	2022-03-05 10:05:17	60
13	SA b DX 19			#N/A	#N/A	#N/A	0.0071	0.014	#N/A	0.004	0.059	0.0099	#N/A	#N/A	0.0024	0.0015	#N/A	#N/A	#N/A	0.0035	#N/A	0.028	0.0099	#N/A	#N/A	#N/A	#N/A	#N/A	#N/A	0.031	#N/A	2022-03-05 10:08:17	60
14	SA b DX 20			#N/A	#N/A	#N/A	0.0067	0.012	#N/A	0.0044	0.064	0.0095	#N/A	#N/A	#N/A	0.0014	#N/A	#N/A	#N/A	0.0035	#N/A	0.027	0.0095	#N/A	#N/A	#N/A	#N/A	#N/A	#N/A	0.028	#N/A	2022-03-05 10:12:09	60
15	SA b DX 21			#N/A	#N/A	#N/A	0.0056	0.01	#N/A	0.0035	0.058	0.0081	#N/A	0.0021	0.0019	0.0012	#N/A	#N/A	#N/A	0.0031	#N/A	0.024	0.0084	#N/A	#N/A	#N/A	#N/A	#N/A	#N/A	0.025	#N/A	2022-03-05 10:14:06	60
16	SA b DX 22			#N/A	#N/A	#N/A	0.0039	0.0066	#N/A	0.0026	0.056	0.0027	#N/A	#N/A	#N/A	0.00093	#N/A	#N/A	#N/A	0.0023	#N/A	0.02	0.0049	#N/A	#N/A	#N/A	#N/A	#N/A	#N/A	0.011	#N/A	2022-03-05 10:16:26	60
17	SA b DX 23			#N/A	#N/A	#N/A	0.0043	0.0062	#N/A	#N/A	0.056	0.0025	#N/A	#N/A	#N/A	0.00092	#N/A	#N/A	#N/A	0.0024	#N/A	0.021	0.0051	#N/A	#N/A	#N/A	#N/A	#N/A	#N/A	0.014	#N/A	2022-03-05 10:17:58	60
18	SA b DX 24			#N/A	#N/A	#N/A	0.0039	#N/A	#N/A	#N/A	0.056	0.0024	#N/A	#N/A	0.0014	0.00093	#N/A	#N/A	#N/A	0.0023	#N/A	0.019	0.0047	#N/A	#N/A	#N/A	#N/A	#N/A	#N/A	0.0099	#N/A	2022-03-05 10:25:09	60
19	SA b DX 25			#N/A	#N/A	#N/A	0.0047	0.0072	#N/A	#N/A	0.059	0.0027	#N/A	#N/A	0.0016	0.0011	#N/A	#N/A	#N/A	0.0026	#N/A	0.022	0.0053	#N/A	#N/A	#N/A	#N/A	#N/A	#N/A	0.016	#N/A	2022-03-05 10:27:57	60
20	SA b DX 26			#N/A	#N/A	#N/A	0.005	0.0071	#N/A	0.0031	0.057	0.0026	#N/A	#N/A	0.0014	0.00097	#N/A	#N/A	#N/A	0.0026	#N/A	0.025	0.0056	#N/A	#N/A	#N/A	#N/A	#N/A	#N/A	0.012	#N/A	2022-03-05 10:29:30	60
21	SA b DX 27			#N/A	#N/A	#N/A	0.0058	0.0098	#N/A	#N/A	0.059	0.0031	#N/A	#N/A	0.0017	0.0013	#N/A	#N/A	#N/A	0.0029	#N/A	0.026	0.0062	#N/A	#N/A	#N/A	#N/A	#N/A	#N/A	0.016	#N/A	2022-03-05 10:31:36	60
22	SA b DX 28			#N/A	#N/A	#N/A	0.0069	0.012	#N/A	#N/A	0.071	0.0036	#N/A	#N/A	#N/A	0.0017	#N/A	#N/A	#N/A	0.0036	#N/A	0.031	0.0077	#N/A	#N/A	#N/A	#N/A	#N/A	#N/A	0.054	#N/A	2022-03-05 10:33:28	60
23	SA b DX 29			#N/A	#N/A	#N/A	0.0042	0.0075	#N/A	0.003	0.057	0.0044	#N/A	#N/A	#N/A	0.001	#N/A	#N/A	#N/A	0.0023	#N/A	0.019	0.0062	#N/A	#N/A	#N/A	#N/A	#N/A	#N/A	0.012	#N/A	2022-03-05 10:38:31	60
24	SA b DX 30			#N/A	#N/A	#N/A	0.0044	0.0074	#N/A	0.0033	0.055	0.0061	#N/A	#N/A	0.0015	0.00097	#N/A	#N/A	#N/A	0.0024	#N/A	0.02	0.0065	#N/A	#N/A	#N/A	#N/A	#N/A	#N/A	0.014	#N/A	2022-03-05 10:42:22	60
25	SA b DX 31			#N/A	#N/A	#N/A	0.0037	0.0062	#N/A	0.0033	0.057	0.0052	#N/A	#N/A	#N/A	0.001	#N/A	#N/A	#N/A	0.0024	#N/A	0.016	0.0058	#N/A	#N/A	#N/A	#N/A	#N/A	#N/A	0.016	#N/A	2022-03-05 10:44:05	60
26	SA b DX 32			#N/A	#N/A	#N/A	0.004	0.008	#N/A	0.0031	0.056	0.0032	#N/A	0.0016	#N/A	0.0011	#N/A	#N/A	#N/A	0.0023	#N/A	0.019	0.0062	#N/A	#N/A	#N/A	#N/A	#N/A	#N/A	0.011	#N/A	2022-03-05 10:47:09	60
27	SA b DX 33			#N/A	#N/A	#N/A	0.004	0.0073	#N/A	0.0032	0.055	0.0025	#N/A	#N/A	#N/A	0.00098	#N/A	#N/A	#N/A	0.0022	#N/A	0.019	0.0061	#N/A	#N/A	#N/A	#N/A	#N/A	#N/A	0.012	#N/A	2022-03-05 10:48:41	60
28	SA b DX 34			#N/A	#N/A	#N/A	0.0053	0.01	#N/A	0.0045	0.064	0.0031	#N/A	0.002	#N/A	0.0014	#N/A	#N/A	#N/A	0.003	#N/A	0.023	0.0076	#N/A	#N/A	#N/A	#N/A	#N/A	#N/A	0.019	#N/A	2022-03-05 10:50:10	60
29	SA b DX 35			#N/A	#N/A	#N/A	0.0065	0.012	#N/A	0.0052	0.068	0.0036	0.036	#N/A	#N/A	0.0018	#N/A	#N/A	#N/A	0.0037	#N/A	0.025	0.009	#N/A	#N/A	#N/A	#N/A	#N/A	#N/A	0.074	#N/A	2022-03-05 10:52:03	60
30	SA b DX 36			#N/A	#N/A	#N/A	0.0042	0.0068	#N/A	0.0033	0.054	0.0028	#N/A	#N/A	0.0015	0.00095	#N/A	#N/A	#N/A	0.0022	#N/A	0.02	0.0064	#N/A	#N/A	#N/A	#N/A	#N/A	#N/A	0.016	#N/A	2022-03-05 10:54:01	60
31	SA b DX 37			#N/A	#N/A	#N/A	0.0042	0.0067	#N/A	0.004	0.056	0.0028	#N/A	0.0016	0.0015	0.00099	#N/A	#N/A	#N/A	0.0024	#N/A	0.018	0.0073	#N/A	#N/A	#N/A	#N/A	#N/A	#N/A	0.014	#N/A	2022-03-05 10:55:50	60
32	SA b DX 38			#N/A	#N/A	#N/A	0.0041	0.0073	#N/A	0.004	0.056	0.003	#N/A	#N/A	#N/A	0.0011	#N/A	#N/A	#N/A	0.0024	#N/A	0.019	0.0075	#N/A	#N/A	#N/A	#N/A	#N/A	#N/A	0.014	#N/A	2022-03-05 10:57:29	60
33	SA b DX 40			#N/A	#N/A	#N/A	0.0042	0.0065	#N/A	0.0044	0.055	0.0024	#N/A	#N/A	0.0015	0.00095	#N/A	#N/A	#N/A	0.0024	#N/A	0.02	0.0079	#N/A	#N/A	#N/A	#N/A	#N/A	#N/A	0.014	#N/A	2022-03-05 10:59:00	60
34	TR A7 4			#N/A	#N/A	#N/A	0.0049	0.0083	#N/A	0.0056	0.057	0.0029	0.033	#N/A	0.0018	0.0011	#N/A	#N/A	#N/A	0.0027	#N/A	0.021	0.0078	#N/A	#N/A	#N/A	#N/A	#N/A	#N/A	0.067	#N/A	2022-03-05 11:43:37	60
35	TR A7 5			#N/A	#N/A	#N/A	0.0051	0.0087	#N/A	0.0061	0.057	0.0031	0.033	#N/A	0.0018	0.0012	#N/A	#N/A	#N/A	0.0028	#N/A	0.023	0.0088	#N/A	#N/A	#N/A	#N/A	#N/A	#N/A	0.067	#N/A	2022-03-05 11:45:52	60
36	TR A7 6			#N/A	#N/A	#N/A	0.005	0.0084	#N/A	0.0055	0.056	0.003	0.029	#N/A	0.0017	0.0011	#N/A	#N/A	#N/A	0.0027	#N/A	0.022	0.0084	#N/A	#N/A	#N/A	#N/A	#N/A	#N/A	0.059	#N/A	2022-03-05 11:47:35	60
37	TR A7 7			#N/A	#N/A	#N/A	0.0054	0.0092	#N/A	0.0063	0.057	0.003	0.034	0.0019	0.0019	0.0012	#N/A	#N/A	#N/A	0.0029	#N/A	0.023	0.0088	#N/A	#N/A	#N/A	#N/A	#N/A	#N/A	0.069	#N/A	2022-03-05 11:49:13	60
38	TR B7 1			#N/A	#N/A	#N/A	0.005	0.0072	#N/A	0.0034	0.056	0.003	#N/A	#N/A	0.0018	0.0011	#N/A	#N/A	#N/A	0.0027	#N/A	0.022	0.0057	#N/A	#N/A	#N/A	#N/A	#N/A	#N/A	0.022	#N/A	2022-03-05 11:53:04	60
39	TR B7 2			#N/A	#N/A	#N/A	0.005	0.0081	#N/A	0.0035	0.056	0.0033	#N/A	#N/A	#N/A	0.0011	#N/A	#N/A	#N/A	0.0027	#N/A	0.023	0.0057	#N/A	#N/A	#N/A	#N/A	#N/A	#N/A	0.021	#N/A	2022-03-05 11:54:49	60
40	TR B7 3			#N/A	#N/A	#N/A	0.0048	0.0078	#N/A	0.0033	0.056	0.0026	#N/A	#N/A	0.0016	0.0011	#N/A	#N/A	#N/A	0.0027	#N/A	0.022	0.0057	#N/A	#N/A	#N/A	#N/A	#N/A	#N/A	0.019	#N/A	2022-03-05 11:56:18	60
41	TR B7 4			#N/A	#N/A	#N/A	0.0058	0.0082	#N/A	0.0039	0.056	0.0034	#N/A	#N/A	0.0018	0.0011	#N/A	#N/A	#N/A	0.0029	#N/A	0.026	0.0063	#N/A	#N/A	#N/A	#N/A	#N/A	#N/A	0.022	#N/A	2022-03-05 11:57:53	60
42	TR B7 5			#N/A	#N/A	#N/A	0.0056	0.0084	#N/A	0.0038	0.056	0.0035	#N/A	#N/A	0.0018	0.0011	#N/A	#N/A	#N/A	0.0029	#N/A	0.026	0.0061	#N/A	#N/A	#N/A	#N/A	#N/A	#N/A	0.023	#N/A	2022-03-05 11:59:26	60
43	TR B7 6			#N/A	#N/A	#N/A	0.0065	0.012	#N/A	0.0042	0.064	0.0034	#N/A	#N/A	0.0024	0.0015	#N/A	#N/A	#N/A	0.0035	#N/A	0.026	0.0073	#N/A	#N/A	#N/A	#N/A	#N/A	#N/A	0.029	#N/A	2022-03-05 12:01:09	60
44	TR B7 7			#N/A	#N/A	#N/A	0.0056	0.0084	#N/A	0.0039	0.059	0.0031	#N/A	#N/A	0.0019	0.0012	#N/A	#N/A	#N/A	0.0029	#N/A	0.025	0.0062	#N/A	#N/A	#N/A	#N/A	#N/A	#N/A	0.023	#N/A	2022-03-05 12:02:55	60
45	TR B7 8			0.019	#N/A	#N/A	0.0049	0.0098	#N/A	0.0046	0.057	0.0078	#N/A	0.0025	0.0024	0.0015	#N/A	#N/A	#N/A	0.0031	#N/A	0.016	0.0063	#N/A	#N/A	#N/A	#N/A	#N/A	#N/A	0.037	#N/A	2022-03-05 12:04:58	60
46	TR I6 1			#N/A	#N/A	#N/A	0.0039	0.0067	#N/A	#N/A	0.057	0.0029	#N/A	#N/A	#N/A	0.0011	#N/A	#N/A	#N/A	0.0025	#N/A	0.018	0.005	#N/A	#N/A	#N/A	#N/A	#N/A	#N/A	0.016	#N/A	2022-03-05 12:09:22	60
47	TR I6 2			#N/A	#N/A	#N/A	0.0045	0.0074	#N/A	#N/A	0.057	0.0027	#N/A	#N/A	#N/A	0.001	#N/A	#N/A	#N/A	0.0027	#N/A	0.02	0.0054	#N/A	#N/A	#N/A	#N/A	#N/A	#N/A	0.018	#N/A	2022-03-05 12:11:18	60
48	TR I6 3			#N/A	#N/A	#N/A	0.0053	0.0096	#N/A	0.0034	0.065	0.003	#N/A	#N/A	#N/A	0.0013	#N/A	#N/A	#N/A	0.0033	#N/A	0.024	0.0067	#N/A	#N/A	#N/A	#N/A	#N/A	#N/A	0.023	#N/A	2022-03-05 12:12:54	60
49	TR I6 4			#N/A	#N/A	#N/A	0.0063	0.011	#N/A	#N/A	0.069	0.0039	#N/A	#N/A	#N/A	0.0016	#N/A	#N/A	#N/A	0.0038	#N/A	0.026	0.0076	#N/A	#N/A	#N/A	#N/A	#N/A	#N/A	0.024	#N/A	2022-03-05 12:17:16	60
50	TR I6 5			#N/A	#N/A	#N/A	0.0046	0.0082	#N/A	0.0031	0.059	0.0028	#N/A	#N/A	0.0017	0.0012	#N/A	#N/A	#N/A	0.0028	#N/A	0.021	0.0057	#N/A	#N/A	#N/A	#N/A	#N/A	#N/A	0.019	#N/A	2022-03-05 14:47:49	60
51	TR I6 6			#N/A	#N/A	#N/A	0.0039	#N/A	#N/A	#N/A	0.055	0.0026	#N/A	0.0016	0.0016	0.001	#N/A	#N/A	#N/A	0.0025	#N/A	0.018	0.0049	#N/A	#N/A	#N/A	#N/A	#N/A	#N/A	0.016	#N/A	2022-03-05 14:50:22	60
52	TR A6 1			#N/A	#N/A	#N/A	0.0044	0.0087	#N/A	0.0034	0.061	0.0034	#N/A	0.0019	#N/A	0.0014	#N/A	#N/A	#N/A	0.0027	#N/A	0.016	0.0071	#N/A	#N/A	#N/A	#N/A	#N/A	#N/A	0.017	#N/A	2022-03-05 14:52:52	60
53	TR A6 2			#N/A	#N/A	#N/A	0.0045	0.0079	#N/A	0.0038	0.061	0.0038	#N/A	#N/A	#N/A	0.0012	#N/A	#N/A	#N/A	0.0027	#N/A	0.019	0.0078	#N/A	#N/A	#N/A	#N/A	#N/A	#N/A	0.015	#N/A	2022-03-05 14:55:06	60
54	TR A6 3			#N/A	#N/A	#N/A	0.0043	#N/A	#N/A	0.0045	0.056	0.0034	#N/A	#N/A	0.0016	0.00099	#N/A	#N/A	#N/A	0.0025	#N/A	0.02	0.0077	#N/A	#N/A	#N/A	#N/A	#N/A	#N/A	0.018	#N/A	2022-03-05 14:56:51	60
55	TR A6 4			#N/A	#N/A	#N/A	0.0055	0.0087	#N/A	0.0061	0.054	0.0045	0.035	#N/A	0.0019	0.0011	#N/A	#N/A	#N/A	0.0027	#N/A	0.025	0.0098	#N/A	#N/A	#N/A	#N/A	#N/A	#N/A	0.072	#N/A	2022-03-05 14:58:36	60
56	TR A6 5			#N/A	#N/A	#N/A	0.0047	0.0099	#N/A	0.0047	0.057	0.0047	0.033	#N/A	0.002	0.0012	#N/A	#N/A	#N/A	0.0028	#N/A	0.02	0.0083	#N/A	#N/A	#N/A	#N/A	#N/A	#N/A	0.067	#N/A	2022-03-05 15:00:47	60
57	TR A6 6			#N/A	#N/A	#N/A	#N/A	0.0084	#N/A	0.0078	0.055	0.0046	0.041	#N/A	0.0021	#N/A	#N/A	#N/A	#N/A	0.0029	#N/A	0.025	0.0095	#N/A	#N/A	#N/A	#N/A	#N/A	#N/A	0.084	#N/A	2022-03-05 15:02:45	60
58	TR A6 7			#N/A	#N/A	#N/A	#N/A	0.0093	#N/A	0.0083	0.054	0.0048	0.044	#N/A	0.0021	#N/A	#N/A	#N/A	#N/A	0.003	#N/A	0.026	0.01	#N/A	#N/A	#N/A	#N/A	#N/A	#N/A	0.09	#N/A	2022-03-05 15:05:11	60
59	TR A6 8			#N/A	#N/A	#N/A	0.0056	0.011	#N/A	0.0047	0.065	0.0038	#N/A	0.0021	0.0023	0.0017	#N/A	#N/A	#N/A	0.0035	#N/A	0.022	0.0096	#N/A	#N/A	#N/A	#N/A	#N/A	#N/A	0.023	#N/A	2022-03-05 15:08:25	60
60	TR A6 9			#N/A	#N/A	#N/A	0.0045	0.0078	#N/A	0.0047	0.056	0.0027	#N/A	#N/A	0.0019	0.0012	#N/A	#N/A	#N/A	0.0027	#N/A	0.02	0.0081	#N/A	#N/A	#N/A	#N/A	#N/A	#N/A	0.019	#N/A	2022-03-05 15:11:12	60
61	TR A6 11			#N/A	#N/A	#N/A	0.0054	0.0086	#N/A	0.0055	0.059	0.0028	0.035	#N/A	0.0021	0.0012	#N/A	#N/A	#N/A	0.0029	#N/A	0.023	0.0093	#N/A	#N/A	#N/A	#N/A	#N/A	#N/A	0.022	#N/A	2022-03-05 15:12:38	60
62	TR A6 12			#N/A	#N/A	#N/A	0.0042	0.0081	#N/A	0.0041	0.057	0.0026	#N/A	#N/A	0.0017	0.0011	#N/A	#N/A	#N/A	0.0026	#N/A	0.019	0.0078	#N/A	#N/A	#N/A	#N/A	#N/A	#N/A	0.017	#N/A	2022-03-05 15:16:58	60
63	TR B6 1			#N/A	#N/A	0.0066	0.0052	0.0079	#N/A	0.003	0.055	0.0036	#N/A	#N/A	#N/A	0.0011	#N/A	#N/A	#N/A	0.0025	#N/A	0.021	0.0052	#N/A	#N/A	#N/A	#N/A	#N/A	#N/A	0.019	#N/A	2022-03-05 15:19:50	60
64	TR B6 2			#N/A	#N/A	0.0065	0.0053	0.0086	#N/A	0.0032	0.057	0.0038	#N/A	0.0019	#N/A	0.0011	#N/A	#N/A	#N/A	0.0025	#N/A	0.02	0.0051	#N/A	#N/A	#N/A	#N/A	#N/A	#N/A	0.02	#N/A	2022-03-05 15:21:30	60
65	TR B6 3			0.021	#N/A	0.0084	0.0063	0.011	#N/A	0.0036	0.059	0.0037	#N/A	#N/A	0.0019	0.0013	#N/A	#N/A	#N/A	0.0029	#N/A	0.021	0.006	#N/A	#N/A	#N/A	#N/A	#N/A	#N/A	0.023	#N/A	2022-03-05 15:23:38	60
66	TR B6 4			#N/A	#N/A	0.0074	0.0059	0.01	#N/A	0.0034	0.06	0.0037	#N/A	0.0019	0.0019	0.0013	#N/A	#N/A	#N/A	0.0029	#N/A	0.021	0.0058	#N/A	#N/A	#N/A	#N/A	#N/A	#N/A	0.025	#N/A	2022-03-05 15:25:24	60
67	TR B6 5			#N/A	#N/A	#N/A	0.0057	0.0074	#N/A	0.0037	0.054	0.0042	#N/A	#N/A	0.0019	#N/A	#N/A	#N/A	#N/A	0.0027	#N/A	0.025	0.0059	#N/A	#N/A	#N/A	#N/A	#N/A	#N/A	0.025	#N/A	2022-03-05 15:27:13	60
68	TR B6 6			#N/A	#N/A	#N/A	0.005	0.0083	#N/A	0.0032	0.057	0.0037	#N/A	#N/A	0.0018	0.0011	#N/A	#N/A	#N/A	0.0028	#N/A	0.023	0.0058	#N/A	#N/A	#N/A	#N/A	#N/A	#N/A	0.022	#N/A	2022-03-05 15:29:49	60
69	TR B6 7			#N/A	#N/A	0.012	0.0085	0.015	#N/A	0.0047	0.07	0.0048	#N/A	0.0026	#N/A	0.0017	#N/A	#N/A	#N/A	0.0037	#N/A	0.026	0.0076	#N/A	#N/A	#N/A	#N/A	#N/A	#N/A	0.03	#N/A	2022-03-05 15:36:25	60
70	TR A5 2			0.016	#N/A	#N/A	0.0044	0.009	#N/A	#N/A	0.06	0.0038	0.022	0.0017	#N/A	0.0014	#N/A	#N/A	#N/A	0.0027	#N/A	0.017	0.0056	#N/A	#N/A	#N/A	#N/A	#N/A	#N/A	0.046	#N/A	2022-03-05 15:40:36	60
71	TR A5 3			0.017	#N/A	#N/A	0.0047	0.009	#N/A	0.0031	0.067	0.004	0.026	0.0021	#N/A	0.0018	#N/A	#N/A	#N/A	#N/A	#N/A	0.018	0.0067	#N/A	#N/A	#N/A	#N/A	#N/A	#N/A	0.052	#N/A	2022-03-05 15:43:20	60
72	TR A5 5			0.017	#N/A	#N/A	0.0049	0.0096	#N/A	#N/A	0.06	0.0032	#N/A	#N/A	#N/A	0.0013	#N/A	#N/A	#N/A	0.0027	#N/A	0.019	0.0057	#N/A	#N/A	#N/A	#N/A	#N/A	#N/A	0.015	#N/A	2022-03-05 15:45:26	60
73	TR A5 7			#N/A	#N/A	#N/A	0.0043	0.0082	#N/A	#N/A	0.061	0.0035	0.021	0.0018	#N/A	0.0014	#N/A	#N/A	#N/A	0.0028	#N/A	0.017	0.0056	#N/A	#N/A	#N/A	#N/A	#N/A	#N/A	0.043	#N/A	2022-03-05 15:47:43	60
74	TR A5 8			#N/A	#N/A	#N/A	0.0043	0.0086	#N/A	#N/A	0.058	0.0028	#N/A	#N/A	#N/A	0.0013	#N/A	#N/A	#N/A	0.0026	#N/A	0.018	0.0055	#N/A	#N/A	#N/A	#N/A	#N/A	#N/A	0.014	#N/A	2022-03-05 15:50:14	60
75	TR A5 9			#N/A	#N/A	#N/A	0.0048	0.008	#N/A	0.003	0.058	0.0027	#N/A	#N/A	#N/A	0.0012	#N/A	#N/A	#N/A	0.0027	#N/A	0.021	0.0056	#N/A	#N/A	#N/A	#N/A	#N/A	#N/A	0.018	#N/A	2022-03-05 15:52:17	60
76	TR A5 11			0.019	#N/A	#N/A	0.0051	0.01	#N/A	0.0031	0.058	0.0046	#N/A	0.0019	#N/A	0.0013	#N/A	#N/A	#N/A	0.0029	#N/A	0.021	0.0074	#N/A	#N/A	#N/A	#N/A	#N/A	#N/A	0.021	#N/A	2022-03-05 15:55:56	60
77	TR A5 13			#N/A	#N/A	#N/A	0.0048	0.0073	#N/A	0.0029	0.054	0.0027	#N/A	#N/A	#N/A	0.00096	#N/A	#N/A	#N/A	0.0026	#N/A	0.022	0.0076	#N/A	#N/A	#N/A	#N/A	#N/A	#N/A	0.014	#N/A	2022-03-05 15:57:48	60
78	TR A5 14			#N/A	#N/A	#N/A	0.0045	0.0083	#N/A	#N/A	0.056	0.0026	#N/A	#N/A	#N/A	0.001	#N/A	#N/A	#N/A	0.0025	#N/A	0.019	0.0066	#N/A	#N/A	#N/A	#N/A	#N/A	#N/A	0.012	#N/A	2022-03-05 15:59:44	60
79	TR A5 15			#N/A	#N/A	#N/A	0.0037	0.0077	#N/A	#N/A	0.058	0.0026	#N/A	0.0016	#N/A	0.0012	#N/A	#N/A	#N/A	0.0025	#N/A	0.015	0.0059	#N/A	#N/A	#N/A	#N/A	#N/A	#N/A	0.012	#N/A	2022-03-05 16:01:17	60
80	TR A5 16			0.019	#N/A	#N/A	0.0053	0.0099	#N/A	0.003	0.058	0.0039	#N/A	0.0019	#N/A	0.0013	#N/A	#N/A	#N/A	0.0027	#N/A	0.02	0.0067	#N/A	#N/A	#N/A	#N/A	#N/A	#N/A	0.02	#N/A	2022-03-05 16:03:07	60
81	TR A5 17			0.017	#N/A	#N/A	0.0047	0.0097	#N/A	0.0028	0.057	0.0032	#N/A	0.0017	#N/A	0.0012	#N/A	#N/A	#N/A	0.0026	#N/A	0.019	0.0065	#N/A	#N/A	#N/A	#N/A	#N/A	#N/A	0.018	#N/A	2022-03-05 16:04:37	60
82	TR A5 18			#N/A	#N/A	#N/A	0.0048	0.0092	#N/A	#N/A	0.057	0.0045	#N/A	0.0019	#N/A	0.0013	#N/A	#N/A	#N/A	0.0027	#N/A	0.02	0.0068	#N/A	#N/A	#N/A	#N/A	#N/A	#N/A	0.02	#N/A	2022-03-05 16:06:33	60
83	TR B5 1			#N/A	#N/A	#N/A	0.0045	0.007	#N/A	0.003	0.055	0.0029	#N/A	#N/A	#N/A	0.001	#N/A	#N/A	#N/A	0.0025	#N/A	0.02	0.0064	#N/A	#N/A	#N/A	#N/A	#N/A	#N/A	0.019	#N/A	2022-03-05 16:09:55	60
84	TR B5 2			#N/A	#N/A	#N/A	0.0048	0.0092	#N/A	0.003	0.055	0.0034	#N/A	0.0019	#N/A	0.0011	#N/A	#N/A	#N/A	0.0027	#N/A	0.02	0.0064	#N/A	#N/A	#N/A	#N/A	#N/A	#N/A	0.022	#N/A	2022-03-05 16:11:18	60
85	TR B5 3			#N/A	#N/A	#N/A	0.0044	0.0087	#N/A	0.003	0.056	0.0033	#N/A	0.0019	#N/A	0.0012	#N/A	#N/A	#N/A	0.0027	#N/A	0.019	0.006	#N/A	#N/A	#N/A	#N/A	#N/A	#N/A	0.023	#N/A	2022-03-05 16:12:51	60
86	TR B5 4			#N/A	#N/A	#N/A	0.0045	0.0063	#N/A	0.003	0.055	0.003	#N/A	0.0018	0.0017	0.0011	#N/A	#N/A	#N/A	0.0026	#N/A	0.018	0.0059	#N/A	#N/A	#N/A	#N/A	#N/A	#N/A	0.021	#N/A	2022-03-05 16:14:37	60
87	TR B5 5			0.018	#N/A	#N/A	0.005	0.0094	#N/A	#N/A	0.057	0.0037	#N/A	#N/A	0.0018	0.0013	#N/A	#N/A	#N/A	0.0027	#N/A	0.019	0.0064	#N/A	#N/A	#N/A	#N/A	#N/A	#N/A	0.022	#N/A	2022-03-05 16:16:22	60
88	TR B5 6			#N/A	#N/A	#N/A	0.0053	0.01	#N/A	#N/A	0.061	0.0039	#N/A	0.0021	0.0021	0.0015	#N/A	#N/A	#N/A	0.0032	#N/A	0.019	0.0069	#N/A	#N/A	#N/A	#N/A	#N/A	#N/A	0.028	#N/A	2022-03-05 16:17:51	60
89	TR II8 1			0.018	#N/A	#N/A	0.0045	0.0084	#N/A	#N/A	0.056	0.005	#N/A	0.0018	#N/A	0.0011	#N/A	#N/A	#N/A	0.0026	#N/A	0.02	0.0054	#N/A	#N/A	#N/A	#N/A	#N/A	#N/A	0.019	#N/A	2022-03-05 16:22:50	60
90	TR II8 2			#N/A	#N/A	#N/A	0.0048	0.009	#N/A	0.0031	0.059	0.0056	#N/A	0.0021	0.0019	0.0012	#N/A	#N/A	#N/A	0.0029	#N/A	0.021	0.0059	#N/A	#N/A	#N/A	#N/A	#N/A	#N/A	0.025	#N/A	2022-03-05 16:24:33	60
91	TR II8 3			#N/A	#N/A	#N/A	0.0059	0.012	#N/A	0.0037	0.063	0.0073	#N/A	#N/A	0.0022	0.0016	#N/A	#N/A	#N/A	0.0034	#N/A	0.023	0.0067	#N/A	#N/A	#N/A	#N/A	#N/A	#N/A	0.029	#N/A	2022-03-05 16:26:35	60
92	TR II8 4			0.02	#N/A	#N/A	0.0052	0.011	#N/A	0.0034	0.06	0.0057	#N/A	0.002	0.0019	0.0014	#N/A	#N/A	#N/A	0.003	#N/A	0.02	0.0059	#N/A	#N/A	#N/A	#N/A	#N/A	#N/A	0.025	#N/A	2022-03-05 16:28:13	60
93	TR II8 5			#N/A	#N/A	#N/A	0.0061	0.012	#N/A	0.0037	0.064	0.0068	#N/A	#N/A	0.0023	0.0014	#N/A	#N/A	#N/A	0.0033	#N/A	0.026	0.0069	#N/A	#N/A	#N/A	#N/A	#N/A	#N/A	0.03	#N/A	2022-03-05 16:30:04	60
94	TR D8 2			#N/A	#N/A	#N/A	0.0045	0.0085	#N/A	0.0032	0.056	0.0033	#N/A	0.0019	#N/A	0.0012	#N/A	#N/A	#N/A	0.0028	#N/A	0.018	0.0061	#N/A	#N/A	#N/A	#N/A	#N/A	#N/A	0.023	#N/A	2022-03-05 16:33:22	60
95	TR D8 3			#N/A	#N/A	#N/A	0.0051	0.0098	#N/A	0.0032	0.057	0.0038	#N/A	#N/A	#N/A	0.0014	#N/A	#N/A	#N/A	0.003	#N/A	0.02	0.0064	#N/A	#N/A	#N/A	#N/A	#N/A	#N/A	0.03	#N/A	2022-03-05 16:35:19	60
96	TR D8 4			#N/A	#N/A	#N/A	0.0055	0.013	#N/A	0.0034	0.055	0.0038	#N/A	#N/A	#N/A	0.0014	#N/A	#N/A	#N/A	0.003	#N/A	0.02	0.0065	#N/A	#N/A	#N/A	#N/A	#N/A	#N/A	0.032	#N/A	2022-03-05 16:37:19	60
97	TR D8 5			#N/A	#N/A	#N/A	0.0052	0.012	#N/A	0.0034	0.056	0.004	#N/A	#N/A	0.0021	0.0014	#N/A	#N/A	#N/A	0.003	#N/A	0.02	0.0064	#N/A	#N/A	#N/A	#N/A	#N/A	#N/A	0.031	#N/A	2022-03-05 16:39:18	60
98	TR D8 6			#N/A	#N/A	#N/A	0.0062	0.016	#N/A	0.0037	0.055	0.0042	#N/A	#N/A	0.0023	0.0015	#N/A	#N/A	#N/A	0.0033	#N/A	0.021	0.0069	#N/A	#N/A	#N/A	#N/A	#N/A	#N/A	0.039	#N/A	2022-03-05 16:41:05	60
99	TR D8 7			#N/A	#N/A	#N/A	0.0048	0.0085	#N/A	0.0034	0.055	0.0035	#N/A	#N/A	0.002	0.0012	#N/A	#N/A	#N/A	0.003	#N/A	0.02	0.0064	#N/A	#N/A	#N/A	#N/A	#N/A	#N/A	0.028	#N/A	2022-03-05 16:43:13	60
100	TR D8 8			0.025	#N/A	#N/A	0.0059	0.011	#N/A	0.0036	0.058	0.0039	#N/A	#N/A	0.0021	0.0014	#N/A	#N/A	#N/A	0.0034	#N/A	0.023	0.0073	#N/A	#N/A	#N/A	#N/A	#N/A	#N/A	0.033	#N/A	2022-03-05 16:45:14	60
101	TR D8 9			0.023	#N/A	#N/A	0.0055	0.012	#N/A	0.0035	0.057	0.0039	#N/A	#N/A	0.0021	0.0014	#N/A	#N/A	#N/A	0.0032	#N/A	0.022	0.007	#N/A	#N/A	#N/A	#N/A	#N/A	#N/A	0.029	#N/A	2022-03-05 16:46:52	60
102	TR D8 10			#N/A	#N/A	#N/A	0.005	0.0093	#N/A	0.0033	0.059	0.0034	#N/A	0.0021	0.002	0.0013	#N/A	#N/A	#N/A	0.003	#N/A	0.019	0.0065	#N/A	#N/A	#N/A	#N/A	#N/A	#N/A	0.028	#N/A	2022-03-05 16:49:08	60
103	TR C8 1			#N/A	#N/A	#N/A	0.005	0.0085	#N/A	0.0035	0.055	0.0055	#N/A	0.0021	0.0019	0.0012	#N/A	#N/A	#N/A	0.0029	#N/A	0.021	0.0074	#N/A	#N/A	#N/A	#N/A	#N/A	#N/A	0.026	#N/A	2022-03-05 16:53:39	60
104	TR C8 2			#N/A	#N/A	#N/A	0.0055	0.01	#N/A	0.0037	0.057	0.0065	#N/A	#N/A	0.0019	0.0013	#N/A	#N/A	#N/A	0.003	#N/A	0.023	0.0079	#N/A	#N/A	#N/A	#N/A	#N/A	#N/A	0.026	#N/A	2022-03-05 16:55:40	60
105	TR C8 3			#N/A	#N/A	#N/A	0.0058	0.011	#N/A	0.0038	0.056	0.0068	#N/A	0.0024	0.0022	0.0014	#N/A	#N/A	#N/A	0.0031	#N/A	0.023	0.0079	#N/A	#N/A	#N/A	#N/A	#N/A	#N/A	0.032	#N/A	2022-03-05 16:58:05	60
106	TR C8 4			#N/A	#N/A	#N/A	0.0048	0.0092	#N/A	0.0034	0.056	0.0054	#N/A	0.002	0.0018	0.0011	#N/A	#N/A	#N/A	0.0027	#N/A	0.021	0.0072	#N/A	#N/A	#N/A	#N/A	#N/A	#N/A	0.022	#N/A	2022-03-05 17:00:12	60
107	TR C8 5			#N/A	#N/A	#N/A	0.0053	0.012	#N/A	0.0038	0.057	0.006	#N/A	0.0023	0.0021	0.0013	#N/A	#N/A	#N/A	0.003	#N/A	0.021	0.0074	#N/A	#N/A	#N/A	#N/A	#N/A	#N/A	0.029	#N/A	2022-03-05 17:01:46	60
108	TR C8 6			0.028	#N/A	#N/A	0.0068	0.014	#N/A	0.0047	0.06	0.0076	#N/A	0.0026	#N/A	0.0016	#N/A	#N/A	#N/A	0.0035	#N/A	0.025	0.0088	#N/A	#N/A	#N/A	#N/A	#N/A	#N/A	0.035	#N/A	2022-03-05 17:03:41	60
109	TR C8 7			0.03	#N/A	#N/A	0.0071	0.014	#N/A	0.0048	0.061	0.011	#N/A	#N/A	0.0026	0.0018	#N/A	#N/A	#N/A	0.0038	#N/A	0.024	0.0087	#N/A	#N/A	#N/A	#N/A	#N/A	#N/A	0.038	#N/A	2022-03-05 17:05:28	60
110	TR II7 1			#N/A	#N/A	#N/A	0.0042	0.0079	#N/A	#N/A	0.057	0.0039	#N/A	0.0018	#N/A	0.0012	#N/A	#N/A	#N/A	0.0025	#N/A	0.017	0.0051	#N/A	#N/A	#N/A	#N/A	#N/A	#N/A	0.018	#N/A	2022-03-05 17:09:57	60
111	TR II7 2			#N/A	#N/A	#N/A	0.0041	0.0073	#N/A	0.0027	0.056	0.0036	#N/A	0.0019	#N/A	0.0013	#N/A	#N/A	#N/A	0.0026	#N/A	0.017	0.005	#N/A	#N/A	#N/A	#N/A	#N/A	#N/A	0.022	#N/A	2022-03-05 17:11:45	60
112	TR II7 3			#N/A	#N/A	#N/A	0.0046	0.0088	#N/A	#N/A	0.06	0.0041	#N/A	0.0019	0.0019	0.0014	#N/A	#N/A	#N/A	0.0029	#N/A	0.018	0.0055	#N/A	#N/A	#N/A	#N/A	#N/A	#N/A	0.023	#N/A	2022-03-05 17:13:07	60
113	TR II7 4			#N/A	#N/A	#N/A	0.0052	0.01	#N/A	0.0032	0.063	0.005	#N/A	0.0021	#N/A	0.0017	#N/A	#N/A	#N/A	0.0032	#N/A	0.02	0.0062	#N/A	#N/A	#N/A	#N/A	#N/A	#N/A	0.025	#N/A	2022-03-05 17:14:48	60
114	TR II7 5			#N/A	#N/A	#N/A	0.0051	0.0094	#N/A	#N/A	0.054	0.0039	#N/A	#N/A	0.0023	0.0014	#N/A	#N/A	#N/A	0.0029	#N/A	0.02	0.0056	#N/A	#N/A	#N/A	#N/A	#N/A	#N/A	0.033	#N/A	2022-03-05 17:16:57	60
115	TR D7 1			#N/A	#N/A	#N/A	0.0048	0.0092	#N/A	0.003	0.055	0.0081	#N/A	0.0019	0.0017	0.0012	#N/A	#N/A	#N/A	0.0026	#N/A	0.02	0.0071	#N/A	#N/A	#N/A	#N/A	#N/A	#N/A	0.021	0.0031	2022-03-05 17:21:48	60
116	TR D7 2			#N/A	#N/A	#N/A	0.0047	0.0084	#N/A	#N/A	0.055	0.0057	#N/A	0.0019	#N/A	0.0011	#N/A	#N/A	#N/A	0.0026	#N/A	0.02	0.0073	#N/A	#N/A	#N/A	#N/A	#N/A	#N/A	0.019	#N/A	2022-03-05 17:24:45	60
117	TR D7 3			#N/A	#N/A	#N/A	0.0055	0.01	#N/A	0.0032	0.056	0.0077	#N/A	#N/A	0.0019	0.0012	#N/A	#N/A	#N/A	0.003	#N/A	0.023	0.0082	#N/A	#N/A	#N/A	#N/A	#N/A	#N/A	0.026	#N/A	2022-03-05 17:26:35	60
118	TR D7 4			0.022	#N/A	#N/A	0.0057	0.013	#N/A	0.0035	0.063	0.0085	#N/A	#N/A	#N/A	0.0017	#N/A	#N/A	#N/A	0.0034	#N/A	0.022	0.0086	#N/A	#N/A	#N/A	#N/A	#N/A	#N/A	0.027	#N/A	2022-03-05 17:28:26	60
119	TR D7 5			#N/A	#N/A	#N/A	0.0057	0.01	#N/A	0.0034	0.056	0.0052	#N/A	#N/A	0.002	0.0013	#N/A	#N/A	#N/A	0.003	#N/A	0.024	0.0084	#N/A	#N/A	#N/A	#N/A	#N/A	#N/A	0.029	#N/A	2022-03-05 17:30:31	60
120	TR D7 6			#N/A	#N/A	#N/A	0.005	0.0094	#N/A	0.0031	0.055	0.0066	#N/A	0.002	0.0018	0.0012	#N/A	#N/A	#N/A	0.0028	#N/A	0.021	0.0076	#N/A	#N/A	#N/A	#N/A	#N/A	#N/A	0.024	#N/A	2022-03-05 17:32:26	60
121	TR D7 7			#N/A	#N/A	#N/A	0.0056	0.011	#N/A	0.0033	0.058	0.0098	#N/A	#N/A	#N/A	0.0013	#N/A	#N/A	#N/A	0.0031	#N/A	0.023	0.0083	#N/A	#N/A	#N/A	#N/A	#N/A	#N/A	0.027	#N/A	2022-03-05 17:34:00	60
122	TR D7 8			#N/A	#N/A	#N/A	0.0054	0.01	#N/A	0.0034	0.057	0.0075	#N/A	#N/A	0.002	0.0012	#N/A	#N/A	#N/A	0.003	#N/A	0.023	0.0082	#N/A	#N/A	#N/A	#N/A	#N/A	#N/A	0.024	#N/A	2022-03-05 17:36:00	60
123	TR D7 9			#N/A	#N/A	#N/A	0.0049	0.009	#N/A	0.003	0.055	0.0052	#N/A	#N/A	0.0018	0.0011	#N/A	#N/A	#N/A	0.0028	#N/A	0.022	0.0077	#N/A	#N/A	#N/A	#N/A	#N/A	#N/A	0.025	#N/A	2022-03-05 17:37:50	60
124	TR C7 1			#N/A	#N/A	#N/A	0.0054	0.01	#N/A	0.0038	0.056	0.0049	#N/A	#N/A	0.0019	0.0012	#N/A	#N/A	#N/A	0.003	#N/A	0.022	0.0073	#N/A	#N/A	#N/A	#N/A	#N/A	#N/A	0.027	#N/A	2022-03-05 17:41:01	60
125	TR C7 2			#N/A	#N/A	#N/A	0.0054	0.0095	#N/A	0.0034	0.055	0.0041	#N/A	#N/A	0.0019	0.0012	#N/A	#N/A	#N/A	0.0029	#N/A	0.022	0.0074	#N/A	#N/A	#N/A	#N/A	#N/A	#N/A	0.025	#N/A	2022-03-05 17:42:34	60
126	TR C7 3			#N/A	#N/A	#N/A	0.0046	0.011	#N/A	0.003	0.055	0.0045	#N/A	#N/A	#N/A	0.0012	#N/A	#N/A	#N/A	0.0027	#N/A	0.018	0.0063	#N/A	#N/A	#N/A	#N/A	#N/A	#N/A	0.027	#N/A	2022-03-05 17:46:40	60
127	TR C7 4			#N/A	#N/A	#N/A	0.0052	0.011	#N/A	0.0036	0.057	0.0046	#N/A	#N/A	0.002	0.0012	#N/A	#N/A	#N/A	0.0029	#N/A	0.022	0.007	#N/A	#N/A	#N/A	#N/A	#N/A	#N/A	0.027	#N/A	2022-03-05 17:48:22	60
128	TR C7 5			#N/A	#N/A	#N/A	0.006	0.011	#N/A	0.004	0.056	0.0053	#N/A	#N/A	0.0021	0.0014	#N/A	#N/A	#N/A	0.0032	#N/A	0.024	0.0076	#N/A	#N/A	#N/A	#N/A	#N/A	#N/A	0.03	#N/A	2022-03-05 17:50:58	60
129	TR C7 6			#N/A	#N/A	#N/A	0.0057	0.012	#N/A	0.0036	0.065	0.0049	#N/A	#N/A	0.0023	0.0016	#N/A	#N/A	#N/A	0.0036	#N/A	0.024	0.0085	#N/A	#N/A	#N/A	#N/A	#N/A	#N/A	0.031	#N/A	2022-03-05 17:55:23	60
130	TR C7 7			#N/A	#N/A	#N/A	0.0064	0.011	#N/A	0.0044	0.059	0.0054	#N/A	#N/A	0.0022	0.0015	#N/A	#N/A	#N/A	0.0034	#N/A	0.025	0.0083	#N/A	#N/A	#N/A	#N/A	#N/A	#N/A	0.031	#N/A	2022-03-05 17:57:19	60
131	TR C7 8			#N/A	#N/A	#N/A	0.0057	0.011	#N/A	0.0037	0.058	0.0045	#N/A	#N/A	0.0021	0.0013	#N/A	#N/A	#N/A	0.0032	#N/A	0.023	0.0076	#N/A	#N/A	#N/A	#N/A	#N/A	#N/A	0.031	#N/A	2022-03-05 17:58:59	60
132	TR C7 9			#N/A	#N/A	#N/A	0.0034	0.0075	#N/A	0.0028	0.052	0.026	#N/A	#N/A	#N/A	#N/A	#N/A	0.0021	#N/A	0.0028	#N/A	0.013	0.005	#N/A	#N/A	#N/A	#N/A	#N/A	#N/A	0.02	#N/A	2022-03-05 18:00:39	60
133	TR II6 1			#N/A	#N/A	#N/A	0.0049	0.0084	#N/A	0.0043	0.058	0.0064	#N/A	0.0022	0.002	0.0014	#N/A	#N/A	#N/A	0.0032	#N/A	0.018	0.008	#N/A	#N/A	#N/A	#N/A	#N/A	#N/A	0.028	#N/A	2022-03-05 18:03:46	60
134	TR II6 2			#N/A	#N/A	#N/A	0.0046	0.0084	#N/A	0.0043	0.057	0.0063	#N/A	0.002	0.002	0.0014	#N/A	#N/A	#N/A	0.0031	#N/A	0.018	0.0076	#N/A	#N/A	#N/A	#N/A	#N/A	#N/A	0.026	#N/A	2022-03-05 18:05:41	60
135	TR II6 3			#N/A	#N/A	#N/A	0.0053	0.011	#N/A	0.0051	0.063	0.0088	#N/A	0.0024	#N/A	0.0016	#N/A	#N/A	#N/A	0.0035	#N/A	0.018	0.008	#N/A	#N/A	#N/A	#N/A	#N/A	#N/A	0.031	#N/A	2022-03-05 18:07:13	60
136	TR II6 4			#N/A	#N/A	#N/A	0.0051	0.0086	#N/A	0.0038	0.056	0.0057	#N/A	0.0022	0.0022	0.0014	#N/A	#N/A	#N/A	0.0032	#N/A	0.017	0.0077	#N/A	#N/A	#N/A	#N/A	#N/A	#N/A	0.031	#N/A	2022-03-05 18:09:15	60
137	TR D6 1			#N/A	#N/A	#N/A	0.005	0.0095	#N/A	0.003	0.056	0.0058	#N/A	#N/A	#N/A	0.0014	#N/A	#N/A	#N/A	0.003	#N/A	0.019	0.0064	#N/A	#N/A	#N/A	#N/A	#N/A	#N/A	0.03	#N/A	2022-03-05 18:12:05	60
138	TR D6 2			#N/A	#N/A	#N/A	0.0047	0.0085	#N/A	0.0031	0.056	0.0046	#N/A	0.0019	0.0018	0.0012	#N/A	#N/A	#N/A	0.0027	#N/A	0.019	0.0063	#N/A	#N/A	#N/A	#N/A	#N/A	#N/A	0.022	#N/A	2022-03-05 18:14:12	60
139	TR D6 3			#N/A	#N/A	#N/A	0.0053	0.0083	#N/A	0.0036	0.055	0.0058	#N/A	#N/A	0.0019	0.0011	#N/A	#N/A	#N/A	0.003	#N/A	0.024	0.0069	#N/A	#N/A	#N/A	#N/A	#N/A	#N/A	0.025	#N/A	2022-03-05 18:15:34	60
140	TR D6 4			#N/A	#N/A	#N/A	#N/A	0.0094	#N/A	0.0042	0.057	0.0068	#N/A	#N/A	0.0023	#N/A	#N/A	#N/A	#N/A	0.0033	#N/A	0.026	0.0076	#N/A	#N/A	#N/A	#N/A	#N/A	#N/A	0.033	#N/A	2022-03-05 18:17:16	60
141	TR D6 5			#N/A	#N/A	#N/A	0.0047	0.0092	#N/A	#N/A	0.059	0.0058	#N/A	0.0021	#N/A	0.0013	#N/A	#N/A	#N/A	0.0029	#N/A	0.018	0.0063	#N/A	#N/A	#N/A	#N/A	#N/A	#N/A	0.024	#N/A	2022-03-05 18:19:02	60
142	TR D6 6			#N/A	#N/A	#N/A	0.0042	0.0086	#N/A	#N/A	0.059	0.005	#N/A	0.002	#N/A	0.0013	#N/A	#N/A	#N/A	0.0028	#N/A	0.015	0.0058	#N/A	#N/A	#N/A	#N/A	#N/A	#N/A	0.023	#N/A	2022-03-05 18:21:00	60
143	TR D6 7			#N/A	#N/A	#N/A	0.0057	0.01	#N/A	0.0037	0.058	0.0062	#N/A	0.0023	0.0022	0.0014	#N/A	#N/A	#N/A	0.0032	#N/A	0.022	0.007	#N/A	#N/A	#N/A	#N/A	#N/A	#N/A	0.032	#N/A	2022-03-05 18:22:26	60
144	TR C6 1			#N/A	#N/A	#N/A	0.0048	0.0096	#N/A	#N/A	0.057	0.0037	#N/A	#N/A	#N/A	0.0012	#N/A	#N/A	#N/A	0.0026	#N/A	0.02	0.0054	#N/A	#N/A	#N/A	#N/A	#N/A	#N/A	0.023	#N/A	2022-03-05 18:24:51	60
145	TR C6 2			#N/A	#N/A	#N/A	0.0041	0.0085	#N/A	#N/A	0.057	0.0031	#N/A	#N/A	#N/A	0.0012	#N/A	#N/A	#N/A	0.0025	#N/A	0.018	0.0051	#N/A	#N/A	#N/A	#N/A	#N/A	#N/A	0.018	#N/A	2022-03-05 18:26:24	60
146	TR C6 3			0.019	#N/A	#N/A	0.0049	0.01	#N/A	#N/A	0.057	0.0034	#N/A	#N/A	#N/A	0.0014	#N/A	#N/A	#N/A	0.0028	#N/A	0.019	0.0055	#N/A	#N/A	#N/A	#N/A	#N/A	#N/A	0.025	#N/A	2022-03-05 18:28:11	60
147	TR C6 4			#N/A	#N/A	#N/A	0.0047	0.0094	#N/A	#N/A	0.06	0.0039	#N/A	#N/A	#N/A	0.0014	#N/A	#N/A	#N/A	0.0028	#N/A	0.018	0.0054	#N/A	#N/A	#N/A	#N/A	#N/A	#N/A	0.025	#N/A	2022-03-05 18:29:51	60
148	TR C6 5			#N/A	#N/A	#N/A	0.0052	0.01	#N/A	0.003	0.057	0.0047	#N/A	#N/A	0.002	0.0012	#N/A	#N/A	#N/A	0.0028	#N/A	0.023	0.0058	#N/A	#N/A	#N/A	#N/A	#N/A	#N/A	0.027	#N/A	2022-03-05 18:32:48	60
149	TR C6 6			#N/A	#N/A	#N/A	0.0071	0.014	#N/A	0.0042	0.071	0.0058	#N/A	#N/A	0.0026	0.0017	#N/A	#N/A	#N/A	0.0039	#N/A	0.028	0.008	#N/A	#N/A	#N/A	#N/A	#N/A	#N/A	0.035	#N/A	2022-03-05 18:34:41	60
150	TR C6 7			#N/A	#N/A	#N/A	0.0063	0.011	#N/A	0.0038	0.056	0.0041	#N/A	#N/A	0.0023	0.0013	#N/A	#N/A	#N/A	0.0029	#N/A	0.025	0.0062	#N/A	#N/A	#N/A	#N/A	#N/A	#N/A	0.03	#N/A	2022-03-05 18:36:17	60
151	TR II5 1			0.018	#N/A	#N/A	0.0054	0.011	#N/A	#N/A	0.069	0.0059	#N/A	0.0022	#N/A	0.0016	#N/A	#N/A	#N/A	0.0034	#N/A	0.02	0.0066	#N/A	#N/A	#N/A	#N/A	#N/A	#N/A	0.022	#N/A	2022-04-05 09:08:58	60
152	TR II5 2			0.016	#N/A	#N/A	0.0044	0.0091	#N/A	#N/A	0.058	0.0039	#N/A	0.0019	#N/A	0.0013	#N/A	#N/A	#N/A	0.0027	#N/A	0.017	0.0053	#N/A	#N/A	#N/A	#N/A	#N/A	#N/A	0.019	#N/A	2022-04-05 09:10:43	60
153	TR II5 4			#N/A	#N/A	#N/A	0.0057	0.011	#N/A	0.0034	0.064	0.0057	#N/A	0.0021	0.0022	0.0016	#N/A	#N/A	#N/A	0.0033	#N/A	0.022	0.0064	#N/A	#N/A	#N/A	#N/A	#N/A	#N/A	0.028	#N/A	2022-04-05 09:16:33	60
154	TR II5 5			0.02	#N/A	#N/A	0.0052	0.011	#N/A	0.0031	0.057	0.0063	#N/A	0.0021	#N/A	0.0014	0.0015	#N/A	#N/A	0.0029	#N/A	0.02	0.0056	#N/A	#N/A	#N/A	#N/A	#N/A	#N/A	0.026	#N/A	2022-04-05 09:18:24	60
155	TR II5 6			#N/A	#N/A	#N/A	0.0044	0.0084	#N/A	#N/A	0.056	0.004	#N/A	0.0019	0.0017	0.0011	#N/A	#N/A	#N/A	0.0026	#N/A	0.019	0.0052	#N/A	#N/A	#N/A	#N/A	#N/A	#N/A	0.021	#N/A	2022-04-05 09:19:57	60
156	TR D5 1			0.016	#N/A	#N/A	0.0043	0.0084	#N/A	0.0034	0.059	0.0055	#N/A	0.0018	#N/A	0.0014	#N/A	#N/A	#N/A	0.0026	#N/A	0.017	0.0074	#N/A	#N/A	#N/A	#N/A	#N/A	#N/A	0.014	#N/A	2022-04-05 09:24:57	60
157	TR D5 2			0.016	#N/A	#N/A	0.0041	0.008	#N/A	0.0034	0.058	0.0038	#N/A	0.0016	#N/A	0.0011	#N/A	#N/A	#N/A	0.0025	#N/A	0.018	0.0076	#N/A	#N/A	#N/A	#N/A	#N/A	#N/A	0.011	#N/A	2022-04-05 09:27:00	60
158	TR D5 3			#N/A	#N/A	#N/A	0.0041	0.0062	#N/A	0.0039	0.056	0.0028	#N/A	#N/A	0.0015	0.00095	#N/A	#N/A	#N/A	0.0024	#N/A	0.019	0.008	#N/A	#N/A	#N/A	#N/A	#N/A	#N/A	0.013	#N/A	2022-04-05 09:28:47	60
159	TR D5 4			#N/A	#N/A	#N/A	0.0044	0.0077	#N/A	0.0043	0.059	0.0034	#N/A	#N/A	#N/A	0.0011	#N/A	#N/A	#N/A	0.0027	#N/A	0.019	0.008	#N/A	#N/A	#N/A	#N/A	#N/A	#N/A	0.048	#N/A	2022-04-05 09:31:21	60
160	TR D5 5			0.014	#N/A	#N/A	0.0037	0.0075	#N/A	0.0029	0.058	0.0034	#N/A	0.0017	#N/A	0.0012	#N/A	#N/A	#N/A	0.0025	#N/A	0.014	0.0067	#N/A	#N/A	#N/A	#N/A	#N/A	#N/A	0.013	#N/A	2022-04-05 09:33:58	60
161	TR D5 6			0.019	#N/A	#N/A	0.0049	0.01	#N/A	0.0041	0.064	0.0044	#N/A	0.0021	#N/A	0.0015	0.0015	#N/A	#N/A	0.003	#N/A	0.019	0.0084	#N/A	#N/A	#N/A	#N/A	#N/A	#N/A	0.016	#N/A	2022-04-05 09:36:25	60
162	TR D5 7			#N/A	#N/A	#N/A	0.0039	0.0078	#N/A	0.0032	0.06	0.0037	#N/A	#N/A	#N/A	0.0012	#N/A	#N/A	#N/A	0.0026	#N/A	0.016	0.0071	#N/A	#N/A	#N/A	#N/A	#N/A	#N/A	0.012	#N/A	2022-04-05 09:38:06	60
163	TR D5 8			#N/A	#N/A	#N/A	0.0045	0.0074	#N/A	0.0043	0.056	0.0028	#N/A	#N/A	#N/A	0.001	#N/A	#N/A	#N/A	0.0025	#N/A	0.02	0.0082	#N/A	#N/A	#N/A	#N/A	#N/A	#N/A	0.015	#N/A	2022-04-05 09:39:49	60
164	TR C5 1			0.016	#N/A	#N/A	0.0045	0.0097	#N/A	0.0029	0.06	0.0039	#N/A	0.0018	#N/A	0.0013	#N/A	#N/A	#N/A	0.0027	#N/A	0.018	0.0058	#N/A	#N/A	#N/A	#N/A	#N/A	#N/A	0.018	#N/A	2022-04-05 09:42:40	60
165	TR C5 2			#N/A	#N/A	0.0056	0.0043	0.0092	#N/A	0.0028	0.057	0.0038	#N/A	0.0018	#N/A	0.0013	#N/A	#N/A	#N/A	0.0026	#N/A	0.017	0.0056	#N/A	#N/A	#N/A	#N/A	#N/A	#N/A	0.018	#N/A	2022-04-05 09:44:10	60
166	TR C5 3			#N/A	#N/A	0.006	0.0049	0.0081	#N/A	#N/A	0.057	0.0052	#N/A	0.002	#N/A	0.0012	#N/A	#N/A	#N/A	0.0027	#N/A	0.019	0.0058	#N/A	#N/A	#N/A	#N/A	#N/A	#N/A	0.023	#N/A	2022-04-05 09:46:03	60
167	TR C5 4			#N/A	#N/A	#N/A	0.0043	0.0087	#N/A	#N/A	0.057	0.0044	#N/A	0.0017	#N/A	0.0012	#N/A	#N/A	#N/A	0.0026	#N/A	0.017	0.0057	#N/A	#N/A	#N/A	#N/A	#N/A	#N/A	0.017	#N/A	2022-04-05 09:47:47	60
168	TR C5 5			#N/A	#N/A	#N/A	0.0045	0.0085	#N/A	0.003	0.058	0.0055	#N/A	0.0019	#N/A	0.0012	#N/A	#N/A	#N/A	0.0028	#N/A	0.019	0.0058	#N/A	#N/A	#N/A	#N/A	#N/A	#N/A	0.021	#N/A	2022-04-05 09:49:56	60
169	TR C5 6			#N/A	#N/A	#N/A	0.0049	0.0099	#N/A	0.0031	0.06	0.006	#N/A	#N/A	0.0021	0.0014	#N/A	#N/A	#N/A	0.003	#N/A	0.02	0.0063	#N/A	#N/A	#N/A	#N/A	#N/A	#N/A	0.025	#N/A	2022-04-05 09:52:15	60
170	TR C5 7			0.02	#N/A	#N/A	0.0051	0.011	#N/A	0.0035	0.06	0.0054	#N/A	0.0019	0.0019	0.0014	#N/A	#N/A	#N/A	0.0031	#N/A	0.021	0.0067	#N/A	#N/A	#N/A	#N/A	#N/A	#N/A	0.023	#N/A	2022-04-05 09:54:07	60
171	TR C5 8			#N/A	#N/A	#N/A	0.0058	0.012	#N/A	0.0037	0.067	0.0059	#N/A	0.0023	#N/A	0.0017	#N/A	#N/A	#N/A	0.0034	#N/A	0.022	0.0073	#N/A	#N/A	#N/A	#N/A	#N/A	#N/A	0.026	#N/A	2022-04-05 09:55:46	60
172	TR C5 9			#N/A	#N/A	#N/A	0.0046	0.0083	#N/A	0.0031	0.057	0.0047	#N/A	0.0018	0.0017	0.0011	#N/A	#N/A	#N/A	0.0027	#N/A	0.021	0.0062	#N/A	#N/A	#N/A	#N/A	#N/A	#N/A	0.02	#N/A	2022-04-05 09:57:15	60
173	TR II4 1			0.016	#N/A	#N/A	0.0044	0.0097	#N/A	#N/A	0.061	0.0068	#N/A	0.0024	#N/A	0.0016	#N/A	#N/A	#N/A	0.0031	#N/A	0.012	0.0063	#N/A	#N/A	#N/A	#N/A	#N/A	#N/A	0.029	#N/A	2022-04-05 10:02:37	60
174	TR II4 2			#N/A	#N/A	#N/A	0.0068	0.011	#N/A	0.004	0.052	0.0046	#N/A	0.0034	0.0029	0.0019	0.0021	#N/A	#N/A	0.004	#N/A	0.014	0.007	#N/A	#N/A	#N/A	#N/A	#N/A	#N/A	0.053	#N/A	2022-04-05 10:04:25	60
175	TR II4 3			#N/A	#N/A	#N/A	0.0077	0.013	#N/A	#N/A	0.049	0.0044	#N/A	0.0032	0.0028	0.002	0.0024	#N/A	#N/A	0.0045	#N/A	0.015	0.0073	#N/A	#N/A	#N/A	#N/A	#N/A	#N/A	0.058	#N/A	2022-04-05 10:07:33	60
176	TR II4 4			#N/A	#N/A	#N/A	0.0054	0.01	#N/A	0.0035	0.06	0.0043	#N/A	0.0026	0.0027	0.0019	#N/A	#N/A	#N/A	0.0036	#N/A	0.014	0.0068	#N/A	#N/A	#N/A	#N/A	#N/A	#N/A	0.042	#N/A	2022-04-05 10:09:33	60
177	TR II4 5			#N/A	#N/A	#N/A	0.0068	0.012	#N/A	0.0043	0.065	0.0057	#N/A	#N/A	0.0031	0.0021	#N/A	#N/A	#N/A	0.0042	#N/A	0.017	0.0083	#N/A	#N/A	#N/A	#N/A	#N/A	#N/A	0.048	#N/A	2022-04-05 10:11:36	60
178	TR II4 6			#N/A	#N/A	#N/A	0.0059	0.012	#N/A	0.0041	0.07	0.0057	#N/A	0.0029	0.0028	0.0022	#N/A	#N/A	#N/A	0.004	#N/A	0.016	0.008	#N/A	#N/A	#N/A	#N/A	#N/A	#N/A	0.042	#N/A	2022-04-05 10:15:49	60
179	TR D4 1			0.017	#N/A	#N/A	0.0045	0.0094	#N/A	#N/A	0.062	0.003	#N/A	#N/A	#N/A	0.0013	#N/A	#N/A	#N/A	0.0028	#N/A	0.019	0.0055	#N/A	#N/A	#N/A	#N/A	#N/A	#N/A	0.017	#N/A	2022-04-05 10:20:04	60
180	TR D4 2			0.014	#N/A	#N/A	0.0041	0.0088	#N/A	#N/A	0.059	0.0034	#N/A	0.0017	#N/A	0.0013	#N/A	#N/A	#N/A	0.0026	#N/A	0.016	0.0051	#N/A	#N/A	#N/A	#N/A	#N/A	#N/A	0.011	#N/A	2022-04-05 10:23:10	60
181	TR D4 3			#N/A	#N/A	#N/A	0.0043	0.0088	#N/A	#N/A	0.059	0.0042	#N/A	0.0017	#N/A	0.0012	#N/A	#N/A	#N/A	0.0025	#N/A	0.018	0.0051	#N/A	#N/A	#N/A	#N/A	#N/A	#N/A	0.013	#N/A	2022-04-05 10:25:30	60
182	TR D4 4			#N/A	#N/A	#N/A	0.0044	0.0081	#N/A	#N/A	0.056	0.003	#N/A	0.0017	#N/A	0.0011	#N/A	#N/A	#N/A	0.0024	#N/A	0.018	0.0048	#N/A	#N/A	#N/A	#N/A	#N/A	#N/A	0.013	#N/A	2022-04-05 10:27:06	60
183	TR D4 5			#N/A	#N/A	#N/A	0.0043	0.0077	#N/A	#N/A	0.055	0.0027	#N/A	#N/A	#N/A	0.001	#N/A	#N/A	#N/A	0.0024	#N/A	0.019	0.005	#N/A	#N/A	#N/A	#N/A	#N/A	#N/A	0.017	#N/A	2022-04-05 10:28:43	60
184	TR D4 6			0.031	#N/A	#N/A	0.007	0.015	#N/A	0.0043	0.07	0.0083	#N/A	#N/A	#N/A	0.0019	#N/A	#N/A	#N/A	0.0038	#N/A	0.026	0.0076	#N/A	#N/A	#N/A	#N/A	#N/A	#N/A	0.026	#N/A	2022-04-05 10:31:06	60
185	TR D4 7			#N/A	#N/A	#N/A	0.0048	0.0084	#N/A	0.0028	0.057	0.0042	#N/A	#N/A	0.0018	0.0012	#N/A	#N/A	#N/A	0.0027	#N/A	0.021	0.0055	#N/A	#N/A	#N/A	#N/A	#N/A	#N/A	0.022	#N/A	2022-04-05 10:32:59	60
186	TR D4 8			#N/A	#N/A	#N/A	0.0059	0.011	#N/A	0.0036	0.065	0.0041	#N/A	#N/A	#N/A	0.0016	#N/A	#N/A	#N/A	0.0033	#N/A	0.025	0.0068	#N/A	#N/A	#N/A	#N/A	#N/A	#N/A	0.025	#N/A	2022-04-05 10:34:48	60
187	TR D4 9			#N/A	#N/A	#N/A	0.0047	0.0093	#N/A	0.003	0.057	0.0036	#N/A	#N/A	#N/A	0.0012	#N/A	#N/A	#N/A	0.0026	#N/A	0.021	0.0054	#N/A	#N/A	#N/A	#N/A	#N/A	#N/A	0.02	#N/A	2022-04-05 10:36:20	60
188	TR C4 1			0.018	#N/A	#N/A	0.0051	0.01	#N/A	0.0036	0.061	0.0047	#N/A	0.0022	#N/A	0.0016	#N/A	#N/A	#N/A	0.0033	#N/A	0.015	0.0064	#N/A	#N/A	#N/A	#N/A	#N/A	#N/A	0.029	#N/A	2022-04-05 10:39:50	60
189	TR C4 2			0.015	#N/A	#N/A	0.004	0.009	#N/A	#N/A	0.06	0.0044	#N/A	0.0021	#N/A	0.0015	#N/A	#N/A	#N/A	0.0029	#N/A	0.012	0.0058	#N/A	#N/A	#N/A	#N/A	#N/A	#N/A	0.024	#N/A	2022-04-05 10:41:51	60
190	TR C4 3			0.016	#N/A	#N/A	0.0045	0.0099	#N/A	0.0031	0.058	0.0037	#N/A	0.0022	#N/A	0.0015	#N/A	#N/A	#N/A	0.0031	#N/A	0.013	0.006	#N/A	#N/A	#N/A	#N/A	#N/A	#N/A	0.029	#N/A	2022-04-05 10:43:24	60
191	TR C4 4			0.014	#N/A	#N/A	0.0036	0.0082	#N/A	0.0034	0.06	0.0042	#N/A	0.0019	#N/A	0.0014	0.0016	#N/A	#N/A	0.0028	#N/A	0.012	0.0055	#N/A	#N/A	#N/A	#N/A	#N/A	#N/A	0.019	#N/A	2022-04-05 10:44:56	60
192	TR C4 5			0.015	#N/A	#N/A	0.0044	0.0094	#N/A	#N/A	0.058	0.0038	#N/A	0.0021	#N/A	0.0014	#N/A	#N/A	#N/A	0.003	#N/A	0.014	0.0061	#N/A	#N/A	#N/A	#N/A	#N/A	#N/A	0.026	#N/A	2022-04-05 10:46:31	60
193	TR C4 6			#N/A	#N/A	#N/A	0.0049	0.0091	#N/A	0.0035	0.057	0.0041	#N/A	0.0024	0.0023	0.0015	#N/A	#N/A	#N/A	0.0033	#N/A	0.014	0.0063	#N/A	#N/A	#N/A	#N/A	#N/A	#N/A	0.035	#N/A	2022-04-05 10:48:23	60
194	TR C4 7			0.042	#N/A	#N/A	0.0088	0.029	#N/A	#N/A	0.084	0.01	#N/A	0.0037	#N/A	0.0044	0.0038	#N/A	#N/A	0.0077	#N/A	0.019	0.014	#N/A	#N/A	#N/A	#N/A	#N/A	#N/A	0.047	#N/A	2022-04-05 10:50:11	60
195	TR C4 8			0.019	#N/A	#N/A	0.0058	0.012	#N/A	#N/A	0.068	0.0058	#N/A	0.0026	#N/A	0.0021	#N/A	#N/A	#N/A	0.0038	#N/A	0.014	0.0075	#N/A	#N/A	#N/A	#N/A	#N/A	#N/A	0.032	#N/A	2022-04-05 10:51:56	60
196	TR B4 1			#N/A	#N/A	#N/A	0.0044	0.0074	#N/A	0.0029	0.055	0.0029	#N/A	0.0017	#N/A	0.0011	#N/A	#N/A	#N/A	0.0024	#N/A	0.018	0.0052	#N/A	#N/A	#N/A	#N/A	#N/A	#N/A	0.015	#N/A	2022-04-05 10:58:13	60
197	TR B4 2			#N/A	#N/A	#N/A	0.0046	0.0086	#N/A	0.003	0.058	0.0027	#N/A	#N/A	#N/A	0.0012	#N/A	#N/A	#N/A	0.0027	#N/A	0.019	0.0058	#N/A	#N/A	#N/A	#N/A	#N/A	#N/A	0.018	#N/A	2022-04-05 10:59:52	60
198	TR B4 3			#N/A	#N/A	#N/A	0.0041	0.0088	#N/A	0.0028	0.057	0.0026	#N/A	#N/A	#N/A	0.0011	#N/A	#N/A	#N/A	0.0025	#N/A	0.019	0.0054	#N/A	#N/A	#N/A	#N/A	#N/A	#N/A	0.014	#N/A	2022-04-05 11:01:16	60
199	TR B4 4			#N/A	#N/A	#N/A	0.0046	0.008	#N/A	#N/A	0.06	0.0028	#N/A	#N/A	#N/A	0.0013	#N/A	#N/A	#N/A	0.0026	#N/A	0.019	0.0056	#N/A	#N/A	#N/A	#N/A	#N/A	#N/A	0.015	#N/A	2022-04-05 11:03:20	60
200	TR B4 5			#N/A	#N/A	#N/A	0.0042	0.0081	#N/A	0.0029	0.057	0.0024	#N/A	#N/A	#N/A	0.0011	#N/A	#N/A	#N/A	0.0025	#N/A	0.019	0.0054	#N/A	#N/A	#N/A	#N/A	#N/A	#N/A	0.016	#N/A	2022-04-05 11:05:17	60
201	TR B4 6			#N/A	#N/A	#N/A	0.0059	0.012	#N/A	0.0037	0.065	0.0036	#N/A	#N/A	#N/A	0.0017	#N/A	#N/A	#N/A	0.0036	#N/A	0.023	0.0077	#N/A	#N/A	#N/A	#N/A	#N/A	#N/A	0.024	#N/A	2022-04-05 11:07:02	60
202	TR B4 7			#N/A	#N/A	#N/A	0.0049	0.0073	#N/A	0.0034	0.057	0.0026	#N/A	#N/A	0.0016	0.001	#N/A	#N/A	#N/A	0.0025	#N/A	0.021	0.0058	#N/A	#N/A	#N/A	#N/A	#N/A	#N/A	0.017	#N/A	2022-04-05 11:08:48	60
203	TR A4 1			#N/A	#N/A	#N/A	0.0046	0.0096	#N/A	#N/A	0.058	0.0052	#N/A	0.002	#N/A	0.0014	#N/A	#N/A	#N/A	0.0028	#N/A	0.018	0.0061	#N/A	#N/A	#N/A	#N/A	#N/A	#N/A	0.024	#N/A	2022-04-05 11:14:35	60
204	TR A4 2			#N/A	#N/A	#N/A	0.0051	0.0099	#N/A	0.0033	0.063	0.0047	#N/A	0.0021	#N/A	0.0015	#N/A	#N/A	#N/A	0.003	#N/A	0.02	0.0066	#N/A	#N/A	#N/A	#N/A	#N/A	#N/A	0.023	#N/A	2022-04-05 11:16:31	60
205	TR A4 3			#N/A	#N/A	#N/A	0.0048	0.0097	#N/A	0.003	0.058	0.0036	#N/A	#N/A	#N/A	0.0012	#N/A	#N/A	#N/A	0.0027	#N/A	0.019	0.0062	#N/A	#N/A	#N/A	#N/A	#N/A	#N/A	0.02	#N/A	2022-04-05 11:18:28	60
206	TR A4 4			#N/A	#N/A	#N/A	0.0047	0.0086	#N/A	0.003	0.057	0.0044	#N/A	0.0018	0.0019	0.0013	#N/A	#N/A	#N/A	0.0026	#N/A	0.018	0.0057	#N/A	#N/A	#N/A	#N/A	#N/A	#N/A	0.022	#N/A	2022-04-05 11:20:21	60
207	TR A4 5			#N/A	#N/A	#N/A	0.0038	0.0077	#N/A	0.0028	0.056	0.0042	#N/A	0.0018	#N/A	0.0012	#N/A	#N/A	#N/A	0.0025	#N/A	0.016	0.0053	#N/A	#N/A	#N/A	#N/A	#N/A	#N/A	0.019	#N/A	2022-04-05 11:22:10	60
208	TR A4 6			0.019	#N/A	#N/A	0.0052	0.0096	#N/A	0.0032	0.057	0.0056	#N/A	#N/A	0.0019	0.0013	#N/A	#N/A	#N/A	0.0028	#N/A	0.02	0.0063	#N/A	#N/A	#N/A	#N/A	#N/A	#N/A	0.026	#N/A	2022-04-05 11:24:35	60
209	TR A4 7			#N/A	#N/A	#N/A	0.0061	0.01	#N/A	0.004	0.061	0.0063	#N/A	#N/A	0.0023	0.0014	#N/A	#N/A	#N/A	0.0031	#N/A	0.023	0.0071	#N/A	#N/A	#N/A	#N/A	#N/A	#N/A	0.032	#N/A	2022-04-05 11:26:31	60
210	TR A4 8			#N/A	#N/A	#N/A	0.0045	0.009	#N/A	#N/A	0.058	0.0047	#N/A	0.0019	#N/A	0.0013	#N/A	#N/A	#N/A	0.0027	#N/A	0.017	0.0059	#N/A	#N/A	#N/A	#N/A	#N/A	#N/A	0.021	#N/A	2022-04-05 11:29:57	60
211	TR A4 9			#N/A	#N/A	#N/A	0.0045	0.0083	#N/A	0.003	0.057	0.0041	#N/A	0.0019	#N/A	0.0013	#N/A	#N/A	#N/A	0.0026	#N/A	0.019	0.006	#N/A	#N/A	#N/A	#N/A	#N/A	#N/A	0.021	#N/A	2022-04-05 11:31:59	60
212	TR I4 1			#N/A	#N/A	#N/A	0.0043	0.0088	#N/A	#N/A	0.064	0.0034	0.03	0.0021	#N/A	0.0017	#N/A	#N/A	#N/A	#N/A	#N/A	0.015	0.0067	#N/A	#N/A	#N/A	#N/A	#N/A	#N/A	0.062	#N/A	2022-04-05 11:35:18	60
213	TR I4 2			#N/A	#N/A	#N/A	0.0048	0.009	#N/A	0.0032	0.062	0.003	#N/A	#N/A	#N/A	0.0012	#N/A	#N/A	#N/A	0.0026	#N/A	0.02	0.0067	#N/A	#N/A	#N/A	#N/A	#N/A	#N/A	0.012	#N/A	2022-04-05 11:37:19	60
214	TR I4 3			#N/A	#N/A	#N/A	0.0048	0.0087	#N/A	0.0036	0.064	0.003	0.024	#N/A	#N/A	0.0014	#N/A	#N/A	#N/A	0.0029	#N/A	0.021	0.0073	#N/A	#N/A	#N/A	#N/A	#N/A	#N/A	0.048	#N/A	2022-04-05 11:39:28	60
215	TR I4 4			#N/A	#N/A	#N/A	0.0065	0.012	#N/A	0.0051	0.075	0.0041	0.036	0.0025	#N/A	0.0019	#N/A	#N/A	#N/A	0.0038	#N/A	0.025	0.0094	#N/A	#N/A	#N/A	#N/A	#N/A	#N/A	0.073	#N/A	2022-04-05 11:41:33	60
216	TR I4 5			#N/A	#N/A	#N/A	0.0042	0.0082	#N/A	0.0031	0.058	0.0026	#N/A	#N/A	#N/A	0.0011	#N/A	#N/A	#N/A	0.0025	#N/A	0.019	0.0064	#N/A	#N/A	#N/A	#N/A	#N/A	#N/A	0.014	#N/A	2022-04-05 11:43:49	60
217	TR I4 6			#N/A	#N/A	#N/A	0.0042	0.008	#N/A	0.0028	0.057	0.003	0.022	#N/A	#N/A	0.0012	#N/A	#N/A	#N/A	0.0024	#N/A	0.018	0.0062	#N/A	#N/A	#N/A	#N/A	#N/A	#N/A	0.045	#N/A	2022-04-05 11:49:23	60
218	TR I3 1			#N/A	#N/A	#N/A	0.0044	0.008	#N/A	#N/A	0.063	0.0044	0.028	0.002	#N/A	0.0016	#N/A	#N/A	#N/A	#N/A	#N/A	0.017	0.006	#N/A	#N/A	#N/A	#N/A	#N/A	#N/A	0.057	#N/A	2022-04-05 11:52:33	60
219	TR I3 2			#N/A	#N/A	#N/A	0.0042	0.0084	#N/A	#N/A	0.057	0.0042	#N/A	#N/A	#N/A	0.0012	#N/A	#N/A	#N/A	0.0025	#N/A	0.018	0.0052	#N/A	#N/A	#N/A	#N/A	#N/A	#N/A	0.015	#N/A	2022-04-05 11:54:24	60
220	TR I3 3			#N/A	#N/A	#N/A	0.005	0.0098	#N/A	#N/A	0.065	0.0033	0.029	#N/A	#N/A	0.0016	#N/A	#N/A	#N/A	0.0032	#N/A	0.021	0.0066	#N/A	#N/A	#N/A	#N/A	#N/A	#N/A	0.058	#N/A	2022-04-05 11:56:28	60
221	TR I3 4			#N/A	#N/A	#N/A	0.0061	0.011	#N/A	#N/A	0.069	0.0037	#N/A	#N/A	#N/A	0.0018	#N/A	#N/A	#N/A	0.0038	#N/A	0.024	0.0078	#N/A	#N/A	#N/A	#N/A	#N/A	#N/A	0.027	#N/A	2022-04-05 11:58:17	60
222	TR I3 5			#N/A	#N/A	#N/A	0.0044	0.0071	#N/A	#N/A	0.056	0.0034	#N/A	0.0017	#N/A	0.0011	#N/A	#N/A	#N/A	0.0024	#N/A	0.019	0.0052	#N/A	#N/A	#N/A	#N/A	#N/A	#N/A	0.017	#N/A	2022-04-05 12:00:06	60
223	TR A3 1			#N/A	#N/A	0.005	0.0039	0.0065	#N/A	#N/A	0.057	0.0043	#N/A	0.0015	#N/A	0.0011	#N/A	#N/A	#N/A	#N/A	#N/A	0.014	0.0046	#N/A	#N/A	#N/A	#N/A	#N/A	#N/A	0.04	#N/A	2022-04-05 12:04:07	60
224	TR A3 2			0.017	#N/A	#N/A	0.0047	0.01	#N/A	#N/A	0.058	0.0071	#N/A	0.0016	#N/A	0.0013	#N/A	#N/A	#N/A	0.0026	#N/A	0.019	0.0053	#N/A	#N/A	#N/A	#N/A	#N/A	#N/A	0.015	#N/A	2022-04-05 12:05:56	60
225	TR A3 3			#N/A	#N/A	#N/A	0.0043	0.0072	#N/A	#N/A	0.056	0.0026	#N/A	0.0017	#N/A	0.001	#N/A	#N/A	#N/A	0.0024	#N/A	0.02	0.0048	#N/A	#N/A	#N/A	#N/A	#N/A	#N/A	0.015	#N/A	2022-04-05 12:07:45	60
226	TR A3 4			0.017	#N/A	#N/A	0.0046	0.01	#N/A	0.0028	0.057	0.0051	#N/A	0.0016	0.0016	0.0012	#N/A	#N/A	#N/A	0.0026	#N/A	0.019	0.0053	#N/A	#N/A	#N/A	#N/A	#N/A	#N/A	0.018	#N/A	2022-04-05 12:09:11	60
227	TR A3 5			#N/A	#N/A	#N/A	0.005	0.0092	#N/A	0.0029	0.056	0.0028	#N/A	#N/A	0.0019	0.0011	#N/A	#N/A	#N/A	0.0027	#N/A	0.021	0.0055	#N/A	#N/A	#N/A	#N/A	#N/A	#N/A	0.024	#N/A	2022-04-05 12:10:55	60
228	TR A3 6			#N/A	#N/A	#N/A	0.0045	0.0091	#N/A	0.0027	0.059	0.0029	#N/A	#N/A	#N/A	0.0013	#N/A	#N/A	#N/A	0.0027	#N/A	0.021	0.0056	#N/A	#N/A	#N/A	#N/A	#N/A	#N/A	0.016	#N/A	2022-04-05 12:12:33	60
229	TR A3 7			#N/A	#N/A	#N/A	0.005	0.0093	#N/A	#N/A	0.062	0.0034	#N/A	#N/A	0.0018	0.0014	#N/A	#N/A	#N/A	0.0029	#N/A	0.021	0.006	#N/A	#N/A	#N/A	#N/A	#N/A	#N/A	0.019	#N/A	2022-04-05 12:14:35	60
230	TR A3 8			#N/A	#N/A	#N/A	0.005	0.0089	#N/A	#N/A	0.06	0.0031	#N/A	#N/A	#N/A	0.0012	#N/A	#N/A	#N/A	0.0027	#N/A	0.021	0.0056	#N/A	#N/A	#N/A	#N/A	#N/A	#N/A	0.018	#N/A	2022-04-05 12:16:38	60
231	TR A2 1			#N/A	#N/A	#N/A	0.0033	0.0062	#N/A	#N/A	0.056	0.0025	0.021	0.0017	#N/A	0.001	#N/A	#N/A	#N/A	0.0022	#N/A	0.014	0.0057	#N/A	#N/A	#N/A	#N/A	#N/A	#N/A	0.042	#N/A	2022-04-05 12:19:21	60
232	TR A2 2			#N/A	#N/A	#N/A	0.004	0.0085	#N/A	0.0031	0.055	0.0026	0.028	#N/A	#N/A	0.001	#N/A	#N/A	#N/A	0.0024	#N/A	0.018	0.0063	#N/A	#N/A	#N/A	#N/A	#N/A	#N/A	0.057	#N/A	2022-04-05 12:21:04	60
233	TR B3 1			0.014	#N/A	#N/A	0.004	0.0083	#N/A	#N/A	0.061	0.0037	0.021	0.0018	#N/A	0.0014	#N/A	#N/A	#N/A	#N/A	#N/A	0.013	0.0055	#N/A	#N/A	#N/A	#N/A	#N/A	#N/A	0.042	#N/A	2022-04-05 12:25:25	60
234	TR B3 2			#N/A	#N/A	#N/A	0.0038	0.0069	#N/A	0.0029	0.056	0.0027	#N/A	0.0016	#N/A	0.001	#N/A	#N/A	#N/A	0.0023	#N/A	0.017	0.0051	#N/A	#N/A	#N/A	#N/A	#N/A	#N/A	0.012	#N/A	2022-04-05 12:27:01	60
235	TR B3 3			#N/A	#N/A	#N/A	0.0038	0.0081	#N/A	#N/A	0.061	0.0031	#N/A	0.0017	#N/A	0.0013	#N/A	#N/A	#N/A	0.0026	#N/A	0.014	0.0053	#N/A	#N/A	#N/A	#N/A	#N/A	#N/A	0.03	#N/A	2022-04-05 12:28:48	60
236	TR B3 4			0.016	#N/A	#N/A	0.0042	0.0083	#N/A	0.0027	0.057	0.0027	#N/A	#N/A	#N/A	0.0011	#N/A	#N/A	#N/A	0.0024	#N/A	0.018	0.0056	#N/A	#N/A	#N/A	#N/A	#N/A	#N/A	0.013	#N/A	2022-04-05 12:31:10	60
237	TR B3 5			#N/A	#N/A	#N/A	0.0048	0.0084	#N/A	0.0033	0.059	0.0027	#N/A	#N/A	#N/A	0.0011	#N/A	#N/A	#N/A	0.0026	#N/A	0.02	0.006	#N/A	#N/A	#N/A	#N/A	#N/A	#N/A	0.018	#N/A	2022-04-05 12:33:42	60
238	TR B3 6			#N/A	#N/A	#N/A	0.0048	0.0096	#N/A	0.0037	0.062	0.0032	#N/A	0.0019	#N/A	0.0014	0.0016	#N/A	#N/A	0.0029	#N/A	0.02	0.0063	#N/A	#N/A	#N/A	#N/A	#N/A	#N/A	0.016	#N/A	2022-04-05 12:36:30	60
239	TR C3 1			0.016	#N/A	#N/A	0.0049	0.01	#N/A	#N/A	0.061	0.0059	#N/A	#N/A	#N/A	0.0015	#N/A	#N/A	#N/A	0.0029	#N/A	0.017	0.0067	#N/A	#N/A	#N/A	#N/A	#N/A	#N/A	0.019	#N/A	2022-04-05 12:39:03	60
240	TR C3 2			0.014	#N/A	#N/A	0.0038	0.0085	#N/A	#N/A	0.06	0.0029	#N/A	0.0018	#N/A	0.0014	#N/A	#N/A	#N/A	0.0027	#N/A	0.013	0.0058	#N/A	#N/A	#N/A	#N/A	#N/A	#N/A	0.016	#N/A	2022-04-05 12:40:22	60
241	TR C3 3			0.015	#N/A	#N/A	0.0043	0.009	#N/A	#N/A	0.058	0.0034	#N/A	0.0017	#N/A	0.0013	#N/A	#N/A	#N/A	0.0026	#N/A	0.016	0.0063	#N/A	#N/A	#N/A	#N/A	#N/A	#N/A	0.017	#N/A	2022-04-05 12:43:42	60
242	TR C3 4			#N/A	#N/A	#N/A	0.0045	0.01	#N/A	0.0031	0.056	0.0045	#N/A	0.002	#N/A	0.0013	#N/A	#N/A	#N/A	0.0027	#N/A	0.017	0.0061	#N/A	#N/A	#N/A	#N/A	#N/A	#N/A	0.027	#N/A	2022-04-05 12:45:12	60
243	TR C3 5			#N/A	#N/A	#N/A	0.0043	0.0096	#N/A	#N/A	0.06	0.0034	#N/A	0.0021	#N/A	0.0014	#N/A	#N/A	#N/A	0.0028	#N/A	0.015	0.0062	#N/A	#N/A	#N/A	#N/A	#N/A	#N/A	0.022	#N/A	2022-04-05 12:46:54	60
244	TR C3 6			#N/A	#N/A	#N/A	0.0062	0.013	#N/A	0.0035	0.062	0.0051	#N/A	0.0024	0.0025	0.0019	#N/A	#N/A	#N/A	0.0035	#N/A	0.02	0.0079	#N/A	#N/A	#N/A	#N/A	#N/A	#N/A	0.034	#N/A	2022-04-05 12:48:23	60
245	TR C3 7			0.018	#N/A	#N/A	0.005	0.011	#N/A	0.0031	0.061	0.0043	#N/A	0.0021	#N/A	0.0016	#N/A	#N/A	#N/A	0.003	#N/A	0.017	0.0068	#N/A	#N/A	#N/A	#N/A	#N/A	#N/A	0.025	#N/A	2022-04-05 12:50:08	60
246	TR D3 1			0.011	#N/A	#N/A	0.0036	0.0065	#N/A	0.0039	0.046	0.0079	0.021	#N/A	0.0029	0.0021	0.003	0.002	#N/A	0.0019	#N/A	0.0077	0.004	0.0067	#N/A	#N/A	#N/A	#N/A	#N/A	0.042	#N/A	2022-04-05 13:26:03	60
247	TR D3 2			0.011	#N/A	0.0041	0.0035	0.0068	#N/A	0.0033	0.049	#N/A	0.015	#N/A	#N/A	0.0028	0.0045	0.0027	#N/A	#N/A	#N/A	0.0064	0.004	0.008	0.0061	0.015	#N/A	#N/A	#N/A	0.03	#N/A	2022-04-05 13:27:43	60
248	TR D3 3			0.011	#N/A	0.0046	0.0038	0.0078	#N/A	#N/A	0.053	#N/A	#N/A	#N/A	#N/A	0.0031	0.005	0.003	#N/A	#N/A	#N/A	0.007	0.0046	0.0087	0.0069	0.018	#N/A	#N/A	#N/A	0.032	#N/A	2022-04-05 13:29:13	60
249	TR D3 4			0.011	#N/A	#N/A	0.0035	0.0075	#N/A	0.0033	0.052	#N/A	0.017	#N/A	#N/A	0.0031	0.005	0.0029	#N/A	#N/A	#N/A	0.0065	0.0043	0.0082	0.0063	0.016	#N/A	#N/A	#N/A	0.034	#N/A	2022-04-05 13:31:30	60
250	TR D3 5			0.01	#N/A	0.004	0.0032	0.0065	#N/A	0.0032	0.046	0.0074	0.02	#N/A	0.003	0.0023	0.0032	0.0021	#N/A	#N/A	#N/A	0.0059	0.0036	0.0063	#N/A	#N/A	#N/A	#N/A	#N/A	0.041	#N/A	2022-04-05 13:33:24	60
251	TR D3 6			0.011	#N/A	0.0041	0.0036	0.0074	#N/A	0.0034	0.049	#N/A	0.016	#N/A	#N/A	0.0028	0.0043	0.0026	#N/A	#N/A	#N/A	0.006	0.004	0.0078	0.0063	0.015	#N/A	#N/A	#N/A	0.031	#N/A	2022-04-05 13:35:51	60
252	TR D3 7			0.012	#N/A	#N/A	0.0038	0.0079	#N/A	0.0035	0.049	#N/A	0.019	#N/A	0.0034	0.0028	0.0041	0.0026	#N/A	0.0022	#N/A	0.0069	0.0042	0.0078	0.0061	0.014	#N/A	#N/A	#N/A	0.038	#N/A	2022-04-05 13:37:51	60
253	TR D3 8			0.011	#N/A	#N/A	0.0036	0.0071	#N/A	0.0037	0.05	#N/A	0.018	#N/A	0.0037	0.0028	0.0045	0.0027	#N/A	#N/A	#N/A	0.0072	0.0044	0.0085	0.0063	0.016	#N/A	#N/A	#N/A	0.036	#N/A	2022-04-05 13:39:23	60
254	TR II3 1			0.012	#N/A	#N/A	0.0037	0.0073	#N/A	#N/A	0.051	0.016	#N/A	#N/A	0.0037	0.0029	0.0045	0.0029	#N/A	0.0024	#N/A	0.0083	#N/A	0.0086	#N/A	0.016	#N/A	#N/A	#N/A	0.017	#N/A	2022-04-05 13:41:44	60
255	TR II3 2			0.012	#N/A	#N/A	0.0039	0.0071	#N/A	#N/A	0.049	0.017	0.023	#N/A	0.0035	0.0027	0.0041	0.0027	#N/A	#N/A	#N/A	0.0084	0.0038	0.0084	#N/A	0.015	#N/A	#N/A	#N/A	0.047	#N/A	2022-04-05 13:45:06	60
256	TR II3 3			0.013	#N/A	#N/A	0.0041	0.0098	#N/A	0.0031	0.042	0.012	0.032	#N/A	0.003	0.0021	0.0024	0.0025	#N/A	#N/A	#N/A	0.0087	0.0032	#N/A	#N/A	#N/A	#N/A	#N/A	#N/A	0.066	#N/A	2022-04-05 13:46:43	60
257	TR II3 4			0.013	#N/A	0.0052	0.0043	0.0097	#N/A	0.0033	0.042	0.012	0.036	#N/A	#N/A	0.0022	0.0024	0.0025	#N/A	#N/A	#N/A	0.0098	0.0036	0.0062	#N/A	#N/A	#N/A	#N/A	#N/A	0.074	#N/A	2022-04-05 13:48:31	60
258	TR II3 5			0.012	#N/A	#N/A	0.0038	0.0062	#N/A	0.0034	0.049	0.015	0.026	#N/A	0.0034	0.0025	0.0039	0.0026	#N/A	#N/A	#N/A	0.01	0.0039	0.0086	#N/A	0.015	#N/A	#N/A	#N/A	0.054	#N/A	2022-04-05 13:50:15	60

## Sheet: Ravello
no. XRF	no.	panel	no. analyses	detail	x	y	Cu	Sn	Pb	Zn	Fe	Ni	As	Ag	Sb	Ti	other (≤0,1 wt,%)	Time
RA A1 01	Ravello_001	A1	1	background	5	1	73.5	17.3	8	0.1			0.3	0.1	0.6	0.1		3/22/22 1:07:09 PM
RA A1 2	Ravello_002	A1	2	background	7	20	77.7	14.5	7	0.1				0.1	0.5			3/22/22 1:08:36 PM
RA A2 01	Ravello_005	A2	1	background	3	31	70.5	15.7	12.3	1		0.1		0.1	0.3			3/22/22 3:51:47 PM
RA A2 3	Ravello_007	A2	3	book	16	17	72	13.9	12.8	1		0.1		0.1	0.2			3/22/22 3:56:06 PM
RA A3 vero 3	Ravello_014	A3	3	letters Thomas	22	4	71.3	16.6	10.8	0.1	0.7			0.1	0.2			3/22/22 4:29:08 PM
RA A5 4	Ravello_022	A5	4	frame top	-2	38	81.3	10.8	6.4	0.2	0.8			0.1	0.3			3/22/22 5:37:12 PM
RA A6 01	Ravello_023	A6	1	background	6	32	70.1	18.8	10.4	0.1				0.1	0.4			3/22/22 6:04:34 PM
RA A6 2	Ravello_024	A6	2	background	22	15	73.6	16.7	9	0.1			0.1	0.1	0.4			3/22/22 6:06:02 PM
RA A6 3	Ravello_025	A6	3	horse, neck	15	22	72.1	16	10.5	0.1	0.6		0.2	0.1	0.3	0.1		3/22/22 6:07:28 PM
RA A6 4	Ravello_026	A6	4	frame top	12	38	74.6	14	10	0.2	0.8			0.1	0.3			3/22/22 6:09:04 PM
RA A7 01	Ravello_027	A7	1	background			68.9	20.1	9.9	0.2			0.2	0.1	0.7		Cr	3/23/22 9:45:11 AM
RA A7 2	Ravello_028	A7	2	background			71.9	16.1	11.2	0.1				0.1	0.5			3/23/22 9:48:12 AM
RA A7 3	Ravello_029	A7	3	archer torso			78.1	13.5	6.9	0.2	0.7		0.2	0.1	0.4			3/23/22 9:49:50 AM
RA A7 4	Ravello_030	A7	4	frame left			73.2	11.8	13.4	0.2	0.9			0.1	0.4			3/23/22 9:51:33 AM
RA A8 4	Ravello_034	A8	4	frame top			77.7	9.1	11.4	0.2	1.2			0.1	0.3			3/23/22 10:14:36 AM
RA A9 4	Ravello_038	A9	4	frame top			75.1	14.5	9.1	0.1	0.5			0.1	0.5			3/23/22 10:53:46 AM
RA B1 01	Ravello_039	B1	1	background	6	20	79	16.1	4.2	0.1			0.1	0.1	0.4			3/22/22 1:13:36 PM
RA B1 2	Ravello_040	B1	2	background	13	13	77.8	16.3	4.5	0.2	0.7		0.1	0.1	0.3			3/22/22 1:15:00 PM
RA B1 3	Ravello_041	B1	3	angel left	4	28	71	21.5	5.4	0.2	1.1			0.1	0.5	0.1		3/22/22 1:16:30 PM
RA B1 4	Ravello_042	B1	4	lion right	20	5	78.8	14.8	5	0.2	0.9			0.1	0.3			3/22/22 1:18:01 PM
RA B2 3	Ravello_045	B2	3	background	2	4	53	14.8	31.1		0.7			0.1	0.2			3/22/22 4:04:32 PM
RA B4 3	Ravello_052	B4	3	letters above donator	6	10	72.6	15.8	10.1	0.1	0.7			0.1	0.4			3/22/22 4:59:14 PM
RA B5 3	Ravello_056	B5	3	Maria, leg	13	14	76.4	14.3	8.6	0.1			0.2	0.1	0.2			3/22/22 5:29:22 PM
RA B5 4	Ravello_057	B5	4	frame top	13	38	75	14.4	9.3	0.2	0.8			0.1	0.3			3/22/22 5:30:54 PM
RA B6 01	Ravello_058	B6	1	background	3	20	77.3	17.2	4.9	0.1				0.1	0.3			3/22/22 5:52:38 PM
RA B6 2	Ravello_059	B6	2	background	13	32	77.4	16.2	5.9	0.1				0.1	0.3			3/22/22 5:54:14 PM
RA B6 3	Ravello_060	B6	3	lion B6, ring	12	22	71.3	17	11	0.1				0.1	0.3	0.2		3/22/22 5:55:32 PM
RA B6 4	Ravello_061	B6	4	lion B6, forehead			78.4	14.8	5.4	0.2	0.7			0.1	0.3	0.1		3/22/22 5:57:32 PM
RA B6 5	Ravello_062	B6	5	lion B6, mouth			77.3	16.3	5.3	0.1	0.5			0.1	0.3			3/22/22 5:59:26 PM
RA B6 6	Ravello_063	B6	6	lion B6, bottom base	12	4	77.6	15.2	6.7	0.1				0.1	0.3			3/22/22 6:01:00 PM
RA B6 7	Ravello_064	B6	7	lion B6, ring soldering			64.9	19	15.2	0.1				0.1	0.4	0.2		3/22/22 6:02:23 PM
RA B7 01	Ravello_065	B7	1	background			70.2	16.1	12	0.2	1			0.1	0.4			3/23/22 9:53:49 AM
RA B7 2	Ravello_066	B7	2	background			75.1	16	7.6	0.2	0.5		0.1	0.1	0.4			3/23/22 9:55:18 AM
RA B7 3	Ravello_067	B7	3	warrior left leg			69.6	17.6	11.6	0.2	0.6			0.1	0.4			3/23/22 9:57:06 AM
RA B7 4	Ravello_068	B7	4	warrior right leg			73.2	17.6	8.4	0.2			0.1	0.1	0.4			3/23/22 9:58:40 AM
RA B8 01	Ravello_069	B8	1	background			74.4	16.4	8.3	0.1			0.3	0.1	0.4			3/23/22 10:16:46 AM
RA B8 2	Ravello_070	B8	2	background			68	18.1	13	0.1			0.3	0.1	0.4			3/23/22 10:18:14 AM
RA B8 3	Ravello_071	B8	3	griffon wing			76.5	13.2	8.9	0.2	0.6		0.2	0.1	0.2			3/23/22 10:20:12 AM
RA B8 4	Ravello_072	B8	4	rosetta top, left			74.9	13.8	9.3	0.2	1.3			0.1	0.3	0.1		3/23/22 10:21:52 AM
RA B9 01	Ravello_073	B9	1	background			75.8	18.3	5.2	0.2			0.1	0.1	0.3			3/23/22 10:55:36 AM
RA B9 3	Ravello_075	B9	3	lion neck, left			75.1	18.9	5.4	0.2				0.1	0.3			3/23/22 10:58:25 AM
RA B9 4	Ravello_076	B9	4	frame top			76.6	13.8	7.8	0.2	1.1			0.1	0.3			3/23/22 10:59:50 AM
RA B9 5	Ravello_077	B9	5	rosetta top, left			70.8	16.7	11.2	0.2	0.8			0.1	0.3			3/23/22 11:01:15 AM
RA C1 01	Ravello_078	C1	1	background	3	21	74.5	19.4	5.4	0.1				0.1	0.5			3/22/22 1:19:45 PM
RA C1 3	Ravello_080	C1	3	background	21	16	76.7	19	3.7	0.1				0.1	0.5			3/22/22 1:22:41 PM
RA C1 4	Ravello_081	C1	4	frame right	26	6	77.3	9.5	11.6	0.2	1.1			0.1	0.3			3/22/22 1:24:09 PM
RA C2 01	Ravello_082	C2	1	background	3	31	70.9	19.8	8.1	0.7		0.1		0.1	0.4			3/22/22 4:09:55 PM
RA C2 4	Ravello_085	C2	4	Saint Jacob, leg	12	15	77.3	12.7	8.7	1		0.1		0.1	0.2			3/22/22 4:15:45 PM
RA C3 2	Ravello_086	C3	2	background	3	31	71.6	17.5	9.7	0.1	0.5			0.1	0.3			3/22/22 4:41:23 PM
RA C3 3	Ravello_087	C3	3	background	22	4	74.3	17.7	7.6	0.1				0.1	0.2			3/22/22 4:43:40 PM
RA C3 4	Ravello_088	C3	4	letters Andreas	16	26	69.9	19	9.7	0.1	0.7			0.1	0.3	0.1		3/22/22 4:45:28 PM
RA C5 4	Ravello_096	C5	4	rosetta top, right	26	42	71.5	16.6	7.8	0.5	2.1			0.1	0.4	0.9	V	3/22/22 5:17:10 PM
RA C6 01	Ravello_097	C6	1	background	3	33	73.6	14.9	10.7	0.1				0.1	0.5			3/22/22 5:45:54 PM
RA C6 2	Ravello_098	C6	2	background	20	3	73.5	13.8	12.1	0.1				0.1	0.4			3/22/22 5:47:17 PM
RA C6 3	Ravello_099	C6	3	Saint	12	25	75.7	11.3	11.9	0.1	0.6			0.1	0.3			3/22/22 5:48:52 PM
RA C6 4	Ravello_100	C6	4	letters			70	13.5	15.2	0.1	0.7			0.1	0.4			3/22/22 5:50:15 PM
RA C7 01	Ravello_101	C7	1	background			74.6	13.3	11.2	0.1			0.2	0.1	0.4			3/23/22 10:00:44 AM
RA C7 2	Ravello_102	C7	2	background			77.8	11.3	9.5	0.2	0.8			0.1	0.3			3/23/22 10:02:13 AM
RA C7 3	Ravello_103	C7	3	letters anno			68	15.9	15.1	0.1			0.2	0.1	0.5	0.1		3/23/22 10:03:43 AM
RA C7 4	Ravello_104	C7	4	letters Virginis			75.4	12.3	11.1	0.1	0.5			0.1	0.3			3/23/22 10:05:23 AM
RA C7 5	Ravello_105	C7	5	frame left			66.1	18.4	13.7	0.2	1.2			0.1	0.3			3/23/22 10:07:13 AM
RA C8 01	Ravello_106	C8	1	background			75.6	16.1	7.4	0.2			0.1	0.1	0.4			3/23/22 10:41:49 AM
RA C8 2	Ravello_107	C8	2	background			74.4	15.1	9	0.2	0.7			0.1	0.4			3/23/22 10:43:11 AM
RA C8 3	Ravello_108	C8	3	griffon wing			74.1	16.9	8.2	0.2			0.2	0.1	0.4			3/23/22 10:44:39 AM
RA C8 4	Ravello_109	C8	4	rosetta top, left			67.7	21.9	8.1	0.2	1	0.1	0.2	0.1	0.5	0.3		3/23/22 10:46:10 AM
RA D0 01	Ravello_114	D0	1	centre, bottom	14	2	72.7	13.8	11.2	0.2	1.3			0.1	0.4	0.2		3/22/22 11:02:44 AM
RA D0 3	Ravello_116	D0	3	centre, top	13	16	74.4	12.5	10.9	0.2	1.4			0.1	0.4			3/22/22 11:05:59 AM
RA D0 4	Ravello_117	D0	4	frame left	-3	7	72.6	16.5	8.9	0.2	1.4			0.1	0.3			3/22/22 11:07:37 AM
RA D1 01	Ravello_118	D1	1	background	3	3	74.8	13.7	9.8	0.2	0.9			0.1	0.3	0.1		3/22/22 10:48:16 AM
RA D1 2	Ravello_119	D1	2	background	20	31	76.9	13.9	8.6	0.1				0.1	0.4			3/22/22 10:49:47 AM
RA D1 3	Ravello_120	D1	3	angel, leg	12	13	78.1	14.4	6.8	0.1				0.1	0.4			3/22/22 10:51:10 AM
RA D1 4	Ravello_121	D1	4	moon	8	24	79.4	12.8	7.3	0.1				0.1	0.3			3/22/22 10:53:01 AM
RA D1 6	Ravello_123	D1	6	frame top	13	36	74.4	13.5	10.4	0.2	1			0.1	0.3	0.1		3/22/22 10:57:09 AM
RA D1 7	Ravello_124	D1	7	rosetta top, left	-3	32	71.3	15.4	11.8	0.1	1			0.1	0.3			3/22/22 10:58:43 AM
RA D2 1	Ravello_126	D2	1	background	2	16	80.3	13.1	6	0.1				0.1	0.3	0.1		3/22/22 11:46:26 AM
RA D2 2	Ravello_127	D2	2	background	21	26	78.7	13.6	7.1	0.1				0.1	0.3	0.1		3/22/22 11:48:02 AM
RA D2 3	Ravello_128	D2	3	Saint Simone, leg	12	15	79.7	12	7.8	0.2				0.1	0.2			3/22/22 11:49:37 AM
RA D3 4	Ravello_132	D3	4	rosetta top, left	-3	41	66.8	17.8	13.3	0.2	1.1			0.1	0.3	0.3		3/22/22 11:56:44 AM
RA D3 5	Ravello_133	D3	5	frame top	10	41	70.3	18.5	9.6	0.2	0.8			0.1	0.4	0.1		3/22/22 11:58:15 AM
RA D4 5	Ravello_138	D4	5	rosetta top, left	0	33	65.9	17.9	14.5	0.2	0.9		0.2	0.1	0.3			3/22/22 12:43:00 PM
RA D5 01	Ravello_139	D5	1	background	3	16	73.4	19.3	6.4	0.1			0.2	0.1	0.4			3/22/22 12:45:13 PM
RA D5 2	Ravello_140	D5	2	background	24	25	76.1	17.6	5.6	0.1				0.1	0.4			3/22/22 12:46:43 PM
RA D5 3	Ravello_141	D5	3	Saint Tommaso, leg	14	14	79.4	15.2	4.8	0.1				0.1	0.3			3/22/22 12:48:19 PM
RA D6 01	Ravello_142	D6	1	background	3	1	70.7	16.2	12.1	0.1			0.3	0.1	0.5			3/21/22
RA D6 2	Ravello_143	D6	2	background	22	3	65.1	13.8	19.4	0.1	0.7		0.3	0.1	0.4			3/21/22
RA D6 3	Ravello_144	D6	3	background	12	32	73.9	17	8.2	0.1				0.1	0.6			3/21/22
RA D6 4	Ravello_145	D6	4	letters	9	10	71	15.2	12	0.2	1			0.1	0.5			3/21/22
RA D6 5	Ravello_146	D6	5	horse, neck	15	20	74.9	15.4	8.7	0.2			0.2	0.1	0.5	0.1		3/21/22
RA D6 6	Ravello_147	D6	6	frame left	-3	8	77.1	11.7	9.6	0.2	0.8			0.1	0.4	0.1		3/21/22
RA D6 7	Ravello_148	D6	7	frame top	11	37	75.3	12.8	10.4	0.2	0.9			0.1	0.2			3/21/22
RA D6 8	Ravello_149	D6	8	rosetta top, left	-3	34	83.7	3	5.4	5.7	0.9	0.1	0.7	0.1	0.3			3/21/22
RA D7 01	Ravello_150	D7	1	background	2	30	67.6	21.3	9.3	0.1	0.8			0.1	0.9			3/21/22
RA D7 2	Ravello_151	D7	2	background	21	32	71.3	16	11.1	0.1	0.8			0.1	0.6			3/21/22
RA D7 3	Ravello_152	D7	3	background	22	5	73.5	13	11.9	0.2	0.8			0.1	0.5			3/21/22
RA D7 4	Ravello_153	D7	4	archer	10	22	74.3	14.7	9.6	0.2	0.6			0.1	0.5			3/21/22
RA D7 5	Ravello_154	D7	5	frame right	-3	24	73.6	9.6	15.4	0.2	1			0.1	0.3			3/21/22
RA D7 6	Ravello_155	D7	6	frame top	12	38	69.2	16	13	0.2	1.3			0.1	0.3			3/21/22
RA D7 7	Ravello_156	D7	7	rosetta top, left	-3	42	82.8	3	5.6	6.6	0.8	0.1	0.6	0.1	0.3		Nb	3/21/22
RA D8 6	Ravello_162	D8	6	frame left	-3	23	73	15.4	9.9	0.2	0.9			0.1	0.6			3/21/22
RA D8 8	Ravello_164	D8	8	frame top	12	38	75.1	14.3	8.9	0.2	0.9			0.1	0.5			3/21/22
RA D9 2	Ravello_165	D9	2	background	20	26	76.7	17.1	4.6	0.2	0.7			0.1	0.4		Co	3/21/22
RA D9 4	Ravello_168	D9	4	frame left	-3	17	70.7	13.7	14.1	0.2	0.8			0.1	0.3		Cr	3/21/22
RA D9 5	Ravello_169	D9	5	frame top	13	32	75.9	13.3	9.6	0.2	0.7			0.1	0.2			3/21/22
RA D9 6	Ravello_170	D9	6	rosetta top, left	-4	32	69.6	14.7	11.9	0.4	1.8			0.1	0.5	0.8	V	3/21/22
RA D9 7	Ravello_171	D9	7	frame (measured from outside)	-7	18	67.3	15.7	15.2	0.2	1.1			0.1	0.3			3/21/22
RA E0 01	Ravello_173	E0	1	centre, bottom	13	2	74.2	10.1	13.6	0.2	1.1			0.1	0.4	0.2		3/22/22 11:21:28 AM
RA E0 2	Ravello_174	E0	2	centre	12	9	75.5	9.9	13	0.2	0.9			0.1	0.4			3/22/22 11:22:52 AM
RA E1 4	Ravello_178	E1	4	frame left	-3	11	72	13.4	12.9	0.2	1			0.1	0.3	0.1		3/22/22 11:14:40 AM
RA E1 5	Ravello_179	E1	5	frame top	13	36	79.3	15.2	4	0.2	0.8			0.1	0.3			3/22/22 11:16:10 AM
RA E1 6	Ravello_180	E1	6	rosetta top, left	-2	36	66.2	14.6	17.7	0.2	0.8			0.1	0.3	0.2		3/22/22 11:18:45 AM
RA E2 1	Ravello_181	E2	1	background	7	2	76	12	10.6	0.4	0.6			0.1	0.3			3/22/22 11:40:07 AM
RA E2 2	Ravello_182	E2	2	background	20	32	77.3	12.8	8.3	0.4	0.6		0.1	0.1	0.3			3/22/22 11:41:30 AM
RA E2 3	Ravello_183	E2	3	frame complete	4	26	75.7	12.9	10	0.4	0.5			0.1	0.3			3/22/22 11:42:59 AM
RA E2 4	Ravello_184	E2	4	frame left	-3	22	69.5	16.3	12.2	0.2	1.5			0.1	0.3			3/22/22 11:44:24 AM
RA E3 01	Ravello_185	E3	1	background	3	20	76.1	13.3	9.8	0.4				0.1	0.3			3/22/22 12:00:03 PM
RA E3 2	Ravello_186	E3	2	background	22	32	74.5	12.8	11.9	0.4				0.1	0.3			3/22/22 12:02:01 PM
RA E3 3	Ravello_187	E3	3	Christ, leg	12	17	77.9	11.4	9.8	0.4				0.1	0.2	0.1		3/22/22 12:03:30 PM
RA E3 4	Ravello_188	E3	4	frame left	-3	12	73.1	15.5	9.9	0.2	0.8			0.1	0.3	0.1		3/22/22 12:04:51 PM
RA E4 01	Ravello_189	E4	1	background	3	18	74.9	17.5	7.1	0.1				0.1	0.3			3/22/22 12:29:02 PM
RA E4 2	Ravello_190	E4	2	background	22	16	69.8	19.1	10.5	0.1				0.1	0.3			3/22/22 12:30:28 PM
RA E4 3	Ravello_191	E4	3	Saint, leg	14	10	75.9	14.7	8.4	0.1	0.5			0.1	0.2			3/22/22 12:32:06 PM
RA E4 4	Ravello_192	E4	4	letters	6	10	69.6	17.2	11.6	0.1	1			0.1	0.3			3/22/22 12:33:40 PM
RA E4 5	Ravello_193	E4	5	frame top	10	34	70.4	16.5	11.7	0.1	0.8			0.1	0.4			3/22/22 12:35:19 PM
RA E6 01	Ravello_198	E6	1	background	2	30	76.6	17.1	5.7	0.1				0.1	0.3			3/22/22 6:14:12 PM
RA E6 2	Ravello_199	E6	2	background	22	5	77	15.9	5.8	0.1	0.7			0.1	0.3	0.2		3/22/22 6:15:58 PM
RA E6 3	Ravello_200	E6	3	bird, left	8	24	72.5	19.3	6.9	0.1	0.6			0.1	0.4			3/22/22 6:18:02 PM
RA E6 4	Ravello_201	E6	4	lion E6, forehead			76	15.9	6.1	0.2	1			0.1	0.3	0.4		3/22/22 6:20:03 PM
RA E6 5	Ravello_202	E6	5	lion E6, cheek right			76.1	15.5	6.8	0.1	0.8			0.1	0.3	0.2		3/22/22 6:21:38 PM
RA E6 6	Ravello_203	E6	6	frame, left	-3	5	71.8	15.7	10.1	0.2	1.3		0.2	0.1	0.5	0.2		3/22/22 6:23:18 PM
RA E7 01	Ravello_204	E7	1	background	3	2	76.2	13.2	9.5	0.2	0.6			0.1	0.3			3/21/22
RA E7 2	Ravello_205	E7	2	background	20	38	73.5	17.1	8	0.2	0.7			0.1	0.4			3/21/22
RA E7 3	Ravello_206	E7	3	fighter on the right, leg	17	17	75	15.9	7.8	0.2	0.6			0.1	0.4			3/21/22
RA E7 4	Ravello_207	E7	4	frame left	-3	21	69.6	15.8	12.3	0.2	1.2		0.2	0.1	0.6			3/21/22
RA E7 5	Ravello_208	E7	5	frame top	14	38	73.1	15.3	9.8	0.2	0.9			0.1	0.6			3/21/22
RA E8 4	Ravello_213	E8	4	griffon wing	15	22	74.1	13	11.2	0.2	1			0.1	0.3			3/21/22
RA E8 6	Ravello_215	E8	6	frame top	12	38	69.7	15.8	12.7	0.1	1.2			0.1	0.3			3/21/22
RA E8 7	Ravello_216	E8	7	rosetta top, left	-5	36	75.3	9.6	13.6	0.2	0.7			0.1	0.4			3/21/22
RA E9 5	Ravello_221	E9	5	frame left	-3	17	71.6	13.9	13	0.2	1			0.1	0.3			3/21/22
RA E9 6	Ravello_222	E9	6	rosetta top, left	-5	33	76	11.3	11.5	0.1	0.6			0.1	0.4			3/21/22
RA E9 7	Ravello_223	E9	7	frame top	13	33	75.3	13.2	9.3	0.2	1.6			0.1	0.3			3/21/22
RA F2 1	Ravello_227	F2	1	background	3	32	77.3	14.7	7.3	0.1				0.1	0.4			3/22/22 11:32:00 AM
RA F2 2	Ravello_228	F2	2	background	25	5	65	19.1	14.9	0.1			0.2	0.1	0.5			3/22/22 11:33:21 AM
RA F2 3	Ravello_229	F2	3	background	20	10	72.7	16.2	10.3	0.1			0.1	0.1	0.4			3/22/22 11:35:15 AM
RA F2 4	Ravello_230	F2	4	letters (Taddeo)	16	25	73.2	16	9.5	0.1	0.6			0.1	0.4	0.1		3/22/22 11:37:00 AM
RA F3 01	Ravello_231	F3	1	background	2	34	74.2	16.1	8.2	0.1	0.6		0.2	0.1	0.5		Bi	3/22/22 12:07:22 PM
RA F3 2	Ravello_232	F3	2	background	23	23	78.3	16.5	4.3	0.1				0.1	0.6			3/22/22 12:08:58 PM
RA F3 4	Ravello_234	F3	4	frame left	-3	12	74.7	14.3	9.8	0.1	0.7			0.1	0.3			3/22/22 12:12:04 PM
RA F4 01	Ravello_235	F4	1	background	3	27	73.3	15.2	10.7	0.1			0.2	0.1	0.3			3/22/22 12:22:10 PM
RA F4 2	Ravello_236	F4	2	background	21	16	76.5	13.5	9.4	0.1				0.1	0.3	0.1		3/22/22 12:23:31 PM
RA F4 3	Ravello_237	F4	3	Saint Matteo, leg	9	12	80.7	12.6	6.2	0.1				0.1	0.3			3/22/22 12:25:04 PM
RA F4 4	Ravello_238	F4	4	rosetta top, left	-2	32	77.5	15.8	5.2	0.2	0.9			0.1	0.4			3/22/22 12:26:46 PM
RA F5 01	Ravello_239	F5	1	background	2	33	73.3	17	8.7	0.1			0.2	0.1	0.6			3/22/22 12:56:33 PM
RA F5 2	Ravello_240	F5	2	background	22	5	75.5	15.1	8.6	0.1				0.1	0.4			3/22/22 12:58:06 PM
RA F5 3	Ravello_241	F5	3	Saint Elia, leg	15	17	81.7	12	5.7	0.2				0.1	0.4			3/22/22 12:59:35 PM
RA F5 4	Ravello_242	F5	4	Saint Elia, arm	13	23	79.3	13	7	0.1				0.1	0.4			3/22/22 1:01:05 PM
RA F5 5	Ravello_243	F5	5	frame top	-4	28	72.5	14.6	11.2	0.2	1.1			0.1	0.3			3/22/22 1:02:28 PM
RA F6 01	Ravello_244	F6	1	background	2	30	73.3	15.3	10	0.1	0.8			0.1	0.3			3/22/22 6:25:33 PM
RA F6 2	Ravello_245	F6	2	background	21	5	70.4	15	13.1	0.1	0.9			0.1	0.3			3/22/22 6:27:09 PM
RA F6 3	Ravello_246	F6	3	horse, leg	15	19	68.5	17.5	12.7	0.1	0.6			0.1	0.4	0.1		3/22/22 6:28:52 PM
RA F6 4	Ravello_247	F6	4	letters	16	10	72.2	16.2	10.3	0.1	0.7			0.1	0.4			3/22/22 6:31:18 PM
RA F7 01	Ravello_248	F7	1	background	2	31	74.5	14.8	9.4	0.1	0.6			0.1	0.5			3/22/22 6:38:27 PM
RA F7 2	Ravello_249	F7	2	background	23	3	71.7	15.7	11.1	0.1	0.7			0.1	0.5			3/22/22 6:39:55 PM
RA F7 3	Ravello_250	F7	3	saint, back	13	23	75.1	14.6	8.9	0.1	0.7			0.1	0.4			3/22/22 6:46:31 PM
RA F8 2	Ravello_252	F8	2	background	21	3	70	21.4	7	0.2	0.7		0.2	0.1	0.4			3/22/22 6:50:05 PM
RA F8 3	Ravello_253	F8	3	griffon wing	10	26	71.4	20.9	6.1	0.3	0.7		0.2	0.1	0.3			3/22/22 6:51:45 PM
RA F8 4	Ravello_254	F8	4	frame left	-3	18	69	15.5	13.3	0.2	1.5			0.1	0.3		Cr	3/22/22 6:53:13 PM
RA F9 01	Ravello_255	F9	1	background	3	26	75.7	16.4	6.4	0.1	0.6			0.1	0.4		Co	3/22/22 6:55:42 PM
RA F9 2	Ravello_256	F9	2	background	21	3	69.1	20.6	8.2	0.1	1.1			0.1	0.5		Co	3/22/22 6:57:02 PM
RA F9 3	Ravello_257	F9	3	griffon wing	10	19	76.5	15.8	5.6	0.2	0.9			0.1	0.4		Cr 0.2, Co	3/22/22 6:59:00 PM
RA F9 5	Ravello_259	bar bronze		bronze bar under D9			70.2	17	10.4	0.2	1.4			0.1	0.3	0.4		3/22/22 7:02:25 PM
RA a sx 1	Ravello_260	a	left 1	outer frame, left			78.1	12.8	7.3	0.2	1.2			0.1	0.4			3/22/22 5:19:48 PM
RA b sx 1	Ravello_261	b	left 1	outer frame, left (decorated)			78.9	5.2	9	5.7	0.9			0.1	0.2			3/22/22 5:21:15 PM
RA c sx 1	Ravello_262	c	left 1	outer frame, left (small)			72.8	15.2	10.4	0.1	1.1			0.1	0.3			3/22/22 5:22:44 PM
RA e sx 2	Ravello_264	e left	2	outer flat plates of door, left wing; top			73.1	16.5	8.8	0.1	0.8			0.1	0.5			3/23/22 11:33:21 AM
RA f sx 01	Ravello_265	f left	1	outer flat plates of door, left wing; bottom			66.9	18	13.6	0.1	0.6			0.1	0.6			3/23/22 11:29:00 AM
RA f sx 2	Ravello_266	f left	2	outer flat plates of door, left wing; top			74.6	15	9.7	0.1				0.1	0.5			3/23/22 11:30:26 AM
RA dx 01	Ravello_269	right 1	1	inner plates of door, right wing from bottom to top			68.9	18	11.1	0.2	1			0.1	0.3	0.4		3/23/22 11:47:22 AM
RA dx 2	Ravello_270	right 2	1	inner plates of door, right wing from bottom to top			72.3	19.1	7.2	0.1	0.6		0.1	0.1	0.4	0.1		3/23/22 11:48:42 AM
RA dx 3	Ravello_271	right 3	1	inner plates of door, right wing from bottom to top			69.7	17.7	11.2	0.1	0.6			0.1	0.4	0.2		3/23/22 11:50:02 AM
RA e dx 2	Ravello_273	e right	2	outer flat plates of door, right wing; top			63.8	17.3	17.2	0.1	1.1			0.1	0.3		Br	3/23/22 11:42:57 AM
RA f dx 01	Ravello_274	f right	1	outer flat plates of door, right wing; bottom			78.7	11.9	8.3	0.1	0.6			0.1	0.4			3/23/22 11:38:15 AM
RA f dx 2	Ravello_275	f right	2	outer flat plates of door, right wing; top			77.7	14.5	7	0.1				0.1	0.5			3/23/22 11:39:37 AM
RA g dx 2	Ravello_277	g right	2	outer flat plates of door, right wing; top			75.7	12	10.6	0.1	1			0.1	0.4			3/23/22 11:36:36 AM
RA I1 01	Ravello_278	I 1	1	bottom	1	4	67.9	15.9	13.5	0.2	1.7			0.1	0.2	0.3		3/22/22 1:27:51 PM
RA I5 01	Ravello_280	I 5	1	centre	18	17	69.8	14.2	13.6	0.2	1.5			0.1	0.2	0.3		3/22/22 5:39:27 PM
RA I5 2	Ravello_281	I 5	2	top	10	37	59.2	19.1	20.5	0.1	0.6			0.1	0.3			3/22/22 5:41:11 PM
RA I5 3	Ravello_282	I 5	3	bottom			70.8	13	13.7	0.2	1.5			0.1	0.4	0.2		3/22/22 5:42:43 PM
RA I7 01	Ravello_283	I 7	1	top left			69.2	16.1	13.4	0.1	0.7			0.1	0.3			3/23/22 11:22:18 AM
RA I9 01	Ravello_289	I 9	1	bottom right			64.5	16	17.8	0.2	0.9			0.1	0.4			3/23/22 11:09:46 AM
RA I9 2	Ravello_290	I 9	2	top left			72	12.9	12.2	0.2	1.5			0.1	0.3		Mn, Cr 0.7	3/23/22 11:11:35 AM
RA I9 3	Ravello_291	I 9	3	frame horizontal, top centre			72.8	12.2	13.6	0.2	0.7			0.1	0.4			3/23/22 11:13:01 AM
RA II3 01	Ravello_292	II 3	1	top	2	33	71	11.3	15.9	0.2	1			0.1	0.3	0.1		3/22/22 12:14:52 PM
RA II3 2	Ravello_293	II 3	2	bottom	17	8	73.3	13.3	12.8	0.1				0.1	0.3			3/22/22 12:16:28 PM
RA II4 1	Ravello_294	II 4	1	top	2	33	73.5	13.5	11.1	0.2	1.1			0.1	0.2	0.2		3/22/22 12:18:44 PM
RA II4 2	Ravello_295	II 4	2	bottom	17	12	71.2	14.4	12.2	0.2	1.5			0.1	0.3	0.1		3/22/22 12:20:08 PM
RA II6 01	Ravello_296	II 6	1	bottom	3	7	65.1	17.4	15.9	0.1	0.8			0.1	0.5			3/22/22 6:33:51 PM
RA II6 2	Ravello_297	II 6	2	top	18	28	70.5	14.8	12.8	0.2	1.1			0.1	0.4	0.1		3/22/22 6:36:00 PM
RA sx 01	Ravello_298	left 1	1	inner plates of door, left wing from bottom to top			61.5	13.7	22.8	0.1	1		0.4	0.1	0.4			3/23/22 11:51:57 AM
RA sx 2	Ravello_299	left 2	2	inner plates of door, left wing from bottom to top			75.9	12.3	9.4	0.2	1.8			0.1	0.4			3/23/22 11:53:21 AM
RA sx 3	Ravello_300	left 3	3	inner plates of door, left wing from bottom to top			72.4	17.9	8.5	0.1			0.3	0.1	0.4	0.1		3/23/22 11:54:42 AM
RA A3 2	Ravello_009	A4	1	background	3	31	67.2	20.3	11.9	0.1				0.2	0.3			3/22/22 4:18:44 PM
RA A3 3	Ravello_010	A4	2	background	22	4	66.8	21.7	10.3	0.1	0.6			0.2	0.3			3/22/22 4:20:26 PM
RA A3 4	Ravello_011	A4	3	letters Bartolomeo	16	8	61.3	23.3	14.1	0.1	0.6			0.2	0.3			3/22/22 4:22:44 PM
RA A3 vero 01	Ravello_012	A3	1	background	3	31	76.2	16.3	6.3	0.1	0.7			0.2	0.2			3/22/22 4:25:56 PM
RA A3 vero 2	Ravello_013	A3	2	background	3	31	67.8	20.3	10.6	0.1	0.6			0.2	0.3	0.1		3/22/22 4:27:20 PM
RA A4 vero 01	Ravello_015	A4	1	background	22	4	67.7	21.2	10.4	0.1				0.2	0.3			3/22/22 4:48:10 PM
RA A4 vero 2	Ravello_016	A4	2	background	17	26	65.8	22.2	10.9	0.1	0.5			0.2	0.3			3/22/22 4:50:17 PM
RA A4 vero 4	Ravello_018	A4	4	Saint Bartolomeo, leg	14	12	65.3	20.2	13.9	0.1				0.2	0.3			3/22/22 4:54:03 PM
RA A5 01	Ravello_019	A5	1	background	22	18	69	22.1	8.3	0.1				0.2	0.3			3/22/22 5:32:46 PM
RA A5 2	Ravello_020	A5	2	background	2	18	66.5	19.7	13.3	0.1				0.2	0.3			3/22/22 5:34:13 PM
RA A5 3	Ravello_021	A5	3	Saint, back	10	18	68.8	17.2	13.4	0.2				0.2	0.2			3/22/22 5:35:39 PM
RA A8 01	Ravello_031	A8	1	background			70.1	15.8	12.7	0.2	0.6			0.2	0.4			3/23/22 10:09:48 AM
RA A8 3	Ravello_033	A8	3	griffon wing			66	17.6	14.5	0.2	0.7		0.2	0.2	0.5			3/23/22 10:12:47 AM
RA A9 01	Ravello_035	A9	1	background			68.5	20.8	9.4	0.1	0.7			0.2	0.3			3/23/22 10:49:28 AM
RA A9 2	Ravello_036	A9	2	background			64.3	16.2	17.8	0.1	1.1			0.2	0.2			3/23/22 10:50:49 AM
RA A9 3	Ravello_037	A9	3	lion left			72.6	19	7.8	0.1				0.2	0.3			3/23/22 10:52:19 AM
RA B2 01	Ravello_043	B2	1	background	3	31	56.1	17.6	25.7				0.2	0.2	0.2			3/22/22 4:00:57 PM
RA B2 4	Ravello_046	B2	4	base of figures on the right	18	6	69.3	19.8	10.2	0.1				0.2	0.3			3/22/22 4:06:51 PM
RA B3 01	Ravello_047	B3	1	background	3	31	66.4	22.2	9.4	0.1	1			0.2	0.5		Co	3/22/22 4:32:31 PM
RA B3 3	Ravello_048	B3	2	background	22	4	69.8	21.5	7	0.2	0.6			0.2	0.5		Co	3/22/22 4:35:21 PM
RA B3 4	Ravello_049	B3	3	letters left	8	26	61	25.7	11.3	0.1	1.1			0.2	0.5			3/22/22 4:38:26 PM
RA B4 01	Ravello_050	B4	1	background	3	31	70.1	17.8	10.7	0.1	0.6			0.2	0.5			3/22/22 4:56:10 PM
RA B4 2	Ravello_051	B4	2	background	22	4	72.3	16.7	9.7	0.1	0.5			0.2	0.5			3/22/22 4:57:39 PM
RA B5 01	Ravello_054	B5	1	background	3	32	73.7	17.5	8	0.1			0.2	0.2	0.3			3/22/22 5:26:29 PM
RA B5 2	Ravello_055	B5	2	background	23	23	78.2	16.1	5	0.1			0.2	0.2	0.3			3/22/22 5:27:57 PM
RA C4 01	Ravello_089	C4	1	background	3	31	69.3	22	8.1	0.1				0.2	0.3		Cr	3/22/22 5:03:09 PM
RA C4 2	Ravello_090	C4	2	background	22	4	77	14.9	6.9	0.1	0.7			0.2	0.2			3/22/22 5:04:40 PM
RA C4 3	Ravello_091	C4	3	letters Sanctus	8	24	64.9	19.3	14.5	0.1	0.7			0.2	0.2			3/22/22 5:06:12 PM
RA C5 01	Ravello_093	C5	1	background	3	6	76.1	17.3	5.9	0.2				0.2	0.2			3/22/22 5:12:35 PM
RA C5 2	Ravello_094	C5	2	background	21	29	73.2	19.7	6.5	0.1				0.2	0.3			3/22/22 5:14:01 PM
RA C5 3	Ravello_095	C5	3	arm, left	13	24	68	18.6	12.2	0.2	0.5			0.2	0.2			3/22/22 5:15:27 PM
RA C9 01	Ravello_110	C9	1	background			65.8	23	9.6	0.1	0.7			0.2	0.5		Co	3/23/22 11:02:55 AM
RA C9 2	Ravello_111	C9	2	background			69.2	19.5	9.7	0.1	0.9			0.2	0.4			3/23/22 11:04:22 AM
RA C9 3	Ravello_112	C9	3	lion, leg			70.5	20.9	7.1	0.1	0.7			0.2	0.4			3/23/22 11:05:51 AM
RA C9 4	Ravello_113	C9	4	griffon wing			64	25	8.8	0.1	1.1			0.2	0.5		Co	3/23/22 11:07:36 AM
RA D1 5	Ravello_122	D1	5	frame left	-3	9	87.2	2.5	2.9	5.6	0.7	0.1	0.4	0.2	0.3		Nb	3/22/22 10:55:38 AM
RA D1 8	Ravello_125	D1	8	frame left	-3	9	87	2.6	3	5.6	0.7	0.1	0.4	0.2	0.3		Nb	3/22/22 11:00:31 AM
RA D3 01	Ravello_129	D3	1	background	2	3	72.2	18.4	7.9	0.1	0.8			0.2	0.2			3/22/22 11:52:02 AM
RA D3 2	Ravello_130	D3	2	background	22	23	65.6	22.7	11	0.1				0.2	0.3			3/22/22 11:53:36 AM
RA D3 3	Ravello_131	D3	3	Saint Filip, leg	10	14	72.3	18.4	8.7	0.1				0.2	0.2			3/22/22 11:55:07 AM
RA D4 01	Ravello_134	D4	1	background	3	5	67.8	21.8	9.1	0.1	0.6			0.2	0.3			3/22/22 12:37:07 PM
RA D4 2	Ravello_135	D4	2	background	21	28	70.7	21.1	6.9	0.1	0.7			0.2	0.3			3/22/22 12:38:32 PM
RA D4 3	Ravello_136	D4	3	San Paolo, leg	14	10	66	20.7	11.7	0.2	0.9			0.2	0.3			3/22/22 12:40:04 PM
RA D4 4	Ravello_137	D4	4	San Paolo, face	12	23	68.3	19.5	10.8	0.1	0.8			0.2	0.2			3/22/22 12:41:34 PM
RA D8 01	Ravello_157	D8	1	background	1	5	63.9	18.9	15.9	0.1	0.7			0.2	0.3			3/21/22
RA D8 3	Ravello_159	D8	3	background	21	33	72.4	19.3	7.6	0.1				0.2	0.3			3/21/22
RA D8 4	Ravello_160	D8	4	background	3	33	62.9	17.2	18.4	0.1	0.9			0.2	0.3		Cr	3/21/22
RA D8 5	Ravello_161	D8	5	griffon wing	15	23	69.8	16.1	12.7	0.2	0.7			0.2	0.2			3/21/22
RA D9 01	Ravello_166	D9	1	background	2	25	76.1	16.8	5.4	0.2	0.8			0.2	0.4		Co	3/21/22
RA D9 3	Ravello_167	D9	3	griffon wing	15	19	75.2	17.2	5.8	0.2	0.8			0.2	0.4		Co	3/21/22
RA D9 8	Ravello_172	D9	8	background	2	2	69.5	21.3	7.5	0.2	0.7			0.2	0.5		Co	3/21/22
RA E1 01	Ravello_175	E1	1	background	6	20	74.6	16.6	8.2	0.1				0.2	0.3			3/22/22 11:09:47 AM
RA E1 2	Ravello_176	E1	2	background	18	13	73.4	17.9	7.5	0.2	0.6			0.2	0.3			3/22/22 11:11:26 AM
RA E1 3	Ravello_177	E1	3	Christ, leg	13	13	75	14.9	8.9	0.2	0.6			0.2	0.2			3/22/22 11:12:57 AM
RA E5 01	Ravello_194	E5	1	background	2	16	73	18.8	7.5	0.1				0.2	0.3			3/22/22 12:50:17 PM
RA E5 2	Ravello_195	E5	2	background	21	28	73.4	18.5	7.4	0.1				0.2	0.3			3/22/22 12:51:40 PM
RA E5 3	Ravello_196	E5	3	Maria, leg	21	13	76.2	16	7.2	0.1				0.2	0.2			3/22/22 12:53:15 PM
RA E8 01	Ravello_210	E8	1	background	2	3	73.7	13.1	11.7	0.2	0.8			0.2	0.4			3/21/22
RA E8 2	Ravello_211	E8	2	background	21	33	69.5	14.3	14.2	0.2	1.2			0.2	0.4			3/21/22
RA E8 3	Ravello_212	E8	3	background	21	3	73.2	14.2	11	0.2	0.7			0.2	0.4			3/21/22
RA E9 2	Ravello_218	E9	2	background	22	27	71.9	18.1	8.3	0.1	0.6			0.2	0.6		Cr	3/21/22
RA E9 3	Ravello_219	E9	3	background	21	4	69.9	19.1	8.4	0.1	1.4			0.2	0.6		Co	3/21/22
RA E9 4	Ravello_220	E9	4	griffon wing	14	19	74.1	16.8	7.4	0.1	0.7			0.2	0.5		Co	3/21/22
RA I1 2	Ravello_279	I 1	2	top	18	31	72.2	17	8.3	0.2	1.8			0.2	0.2	0.1		3/22/22 1:29:20 PM
RA I7 2	Ravello_284	I 7	2	bottom right			70.5	16.2	11.6	0.2	0.8		0.2	0.2	0.3			3/23/22 11:23:44 AM
RA sx 4	Ravello_301	left 4	4	inner plates of door, left wing from bottom to top			51.2	17.4	30	0.1	0.5			0.2	0.6			3/23/22 11:55:57 AM
RA A4 vero 3	Ravello_017	A4	3	letters Bartolomeo	16	24	56.1	27.2	15.8	0.1			0.2	0.3	0.4			3/22/22 4:51:57 PM
RA A8 2	Ravello_032	A8	2	background			65.8	18.3	14.1	0.2	0.7			0.3	0.6			3/23/22 10:11:19 AM
RA B2 2	Ravello_044	B2	2	background	22	4	63.8	25.8	9.6	0.1				0.3	0.4			3/22/22 4:02:58 PM
RA D8 2	Ravello_158	D8	2	background	21	3	54.6	27	16.9	0.1	0.6			0.3	0.4			3/21/22
RA E7 6	Ravello_209	E7	6	rosetta MODERN	-5	37	82.6	3.3	5	6.8	0.9	0.2	0.5	0.3	0.4		Nb	3/21/22
RA E9 01	Ravello_217	E9	1	background	1	27	70.9	18.7	8.8	0.1	0.6			0.3	0.6		Cr	3/21/22
RA I8 01	Ravello_285	I 8	1	bottom left			62.8	21.1	14.3	0.1	1			0.3	0.3			3/23/22 11:14:49 AM
RA I8 3	Ravello_287	I 8	3	top left			55.5	23.3	19.5	0.1	0.9			0.3	0.3			3/23/22 11:17:55 AM
RA I8 2	Ravello_286	I 8	2	top right			52	28	18.2	0.1	0.7			0.4	0.4			3/23/22 11:16:25 AM
RA I8 4	Ravello_288	I 8	4	centre			60	22.7	15.8	0.1	0.7			0.4	0.3			3/23/22 11:19:25 AM
RA D8 7	Ravello_163	D8	7	rosetta top, left	-4	39	73.8	5.1	13.2	4.7	1.4	0.1	0.4	0.5	0.6	0.2		3/21/22
RA A1 3	Ravello_003	A1	3	sun	8	25	72.4	16.6	9.3	0.2	0.8				0.5			3/22/22 1:10:03 PM
RA A1 4	Ravello_004	A1	4	angel, leg	15	13	75.5	15	8.1	0.2	0.7				0.4			3/22/22 1:11:39 PM
RA A2 2	Ravello_006	A2	2	background	22	4	70.2	13.3	14.4	0.9	0.7				0.2	0.1		3/22/22 3:53:18 PM
RA A2 4	Ravello_008	A2	4	frame MODERN	-3	22	87.3	7.1	1.8	2.7	0.6		0.3		0.1			3/22/22 3:58:32 PM
RA B4 4	Ravello_053	B4	4	frame left	-4	16	72.9	13.9	11	0.2	1.2				0.5	0.1	Mn	3/22/22 5:01:03 PM
RA B9 2	Ravello_074	B9	2	background			74.2	18.6	5.9	0.2	0.6				0.3			3/23/22 10:56:59 AM
RA C1 2	Ravello_079	C1	2	background	6	31	79	14.3	5.2	0.1	0.9				0.4			3/22/22 1:21:16 PM
RA C2 2	Ravello_083	C2	2	background	22	4	72.9	14	11.6	1.1		0.1			0.2			3/22/22 4:11:14 PM
RA C2 3	Ravello_084	C2	3	letters Jacobus	15	26	64.9	14.3	18.5	0.9	1	0.1			0.2			3/22/22 4:13:05 PM
RA C4 4	Ravello_092	C4	4	frame left	6	33	75.5	15.9	6.1	0.2	1.6		0.1		0.3	0.1		3/22/22 5:07:49 PM
RA D0 2	Ravello_115	D0	2	centre, centre	11	9	73.6	13.1	11.2	0.2	1.4				0.4			3/22/22 11:04:24 AM
RA E5 4	Ravello_197	E5	4	frame top	13	40	76.9	13.4	8.2	0.2	0.8				0.5		Bi 0.2	3/22/22 12:54:37 PM
RA E8 5	Ravello_214	E8	5	frame left	-3	22	72.1	15	11.4	0.2	1				0.3			3/21/22
RA F1 1	Ravello_224	F1	1	background	3	3	76	18.8	4.4	0.1					0.5			3/22/22 11:25:39 AM
RA F1 2	Ravello_225	F1	2	background	21	30	77.2	18.1	3.9	0.1					0.4			3/22/22 11:26:59 AM
RA F1 3	Ravello_226	F1	3	angel, leg	12	12	79.2	16.6	3.5	0.1					0.4			3/22/22 11:28:25 AM
RA F3 3	Ravello_233	F3	3	Saint Jacob, leg	9	15	80.1	13.3	6	0.1					0.4			3/22/22 12:10:35 PM
RA F8 01	Ravello_251	F8	1	background	3	33	77.4	17.2	4.3	0.2	0.6				0.3			3/22/22 6:48:33 PM
RA F9 4	Ravello_258	bar Fe		iron bar under D9			0.4		0.4	0.3	98.4						Co 0.5	3/22/22 7:00:44 PM
RA e sx 01	Ravello_263	e left	1	outer flat plates of door, left wing; bottom			80.2	10.8	7.5	0.1	0.8				0.3	0.1		3/23/22 11:32:03 AM
RA g sx 01	Ravello_267	g left	1	outer flat plates of door, left wing; top			82.8	9.8	5.8	0.1	1				0.3			3/23/22 11:25:56 AM
RA g sx 2	Ravello_268	g left	2	outer flat plates of door, left wing; bottom			72.9	12	13.2	0.2	1.2				0.4			3/23/22 11:27:16 AM
RA e dx 01	Ravello_272	e right	1	outer flat plates of door, right wing; bottom			81.3	11.2	6.1	0.1	0.9				0.2			3/23/22 11:41:36 AM
RA g dx 01	Ravello_276	g right	1	outer flat plates of door, left wing; bottom			74.6	10.8	11	0.2	1.9				0.4		Cr 0.8, Sr	3/23/22 11:35:11 AM

## Sheet: Ravello STD
Sample	Cl	Ca	Ti	V	Cr	Mn	Fe	Co	Ni	Cu	Zn	As	Se	Br	Sr	Zr	Nb	Pd	Ag	Cd	Sn	Sb	Ba	Ta	W	Re	Au	Hg	Pb	Bi	Time	Sec.
RA D9 01						0.0076	0.011	0.0053	0.005	0.08	0.0039				0.0017				0.0044		0.034	0.0089							0.03		3/21/22	30
RA D9 2						0.0073	0.011	0.0055	0.0051	0.08	0.004				0.0016				0.0044		0.034	0.009							0.028		3/21/22	30
RA D9 01						0.0054	0.0082	0.0039	0.0037	0.058	0.0028			0.0018	0.0011				0.0032		0.024	0.0064							0.022		3/21/22	60
RA D9 2						0.0053	0.0082	0.0039	0.0036	0.059	0.0028			0.0017	0.0011				0.0032		0.025	0.0065							0.02		3/21/22	60
RA D9 3						0.0056	0.0089	0.0041	0.0037	0.059	0.0031			0.0018	0.0013				0.0034		0.025	0.0069							0.023		3/21/22	60
RA D9 4					0.01	0.0068	0.0092		0.0036	0.058	0.0029			0.0023	0.0014				0.0033		0.024	0.0066							0.036		3/21/22	60
RA D9 5						0.0052	0.008		0.0032	0.058	0.0027				0.0012				0.003		0.023	0.006							0.029		3/21/22	60
RA D9 6			0.032	0.025		0.0063	0.013		0.0037	0.055	0.0041			0.0021	0.0014				0.003		0.023	0.0066							0.031		3/21/22	60
RA D9 7						0.0063	0.011		0.0038	0.056	0.0031			0.0021	0.0014				0.0033		0.025	0.0067							0.036		3/21/22	60
RA D9 8						0.0065	0.0089	0.0048	0.0044	0.058	0.0034				0.0013				0.0035		0.028	0.0073							0.025		3/21/22	60
RA D8 01							0.0099			0.057	0.0033			0.0023					0.004		0.029	0.0068							0.037		3/21/22	60
RA D8 2							0.01		0.0043	0.052	0.0032		0.0023	0.0019					0.0042		0.033	0.0073							0.035		3/21/22	60
RA D8 3						0.0058				0.055	0.0028				0.00098				0.0033		0.026	0.0059							0.025		3/21/22	60
RA D8 4					0.01	0.0072	0.0098			0.052	0.0029		0.0026	0.0022	0.0013				0.0036		0.025	0.0062							0.037		3/21/22	60
RA D8 5						0.006	0.0083			0.054	0.0028		0.0023	0.0019	0.0012				0.0034		0.024	0.0057							0.031		3/21/22	60
RA D8 6						0.0059	0.0094		0.0039	0.058	0.0031			0.0022	0.0012				0.003		0.024	0.0071							0.03		3/21/22	60
RA D8 7			0.021			0.0048	0.01		0.0041	0.056	0.012	0.055	0.0025	0.0024	0.0016				0.0046		0.014	0.0071							0.12		3/21/22	60
RA D8 8						0.0056	0.0092		0.0039	0.059	0.0031		0.0021	0.002					0.0029		0.024	0.0069							0.028		3/21/22	60
RA D7 01							0.0096		0.0045	0.056	0.0031			0.002					0.0031		0.028	0.0078							0.027		3/21/22	60
RA D7 2						0.0056	0.0084		0.0036	0.055	0.0028			0.0021	0.0011				0.003		0.024	0.0067							0.03		3/21/22	60
RA D7 3						0.0055	0.0085		0.0033	0.055	0.0028			0.0022	0.0012				0.003		0.022	0.0065							0.031		3/21/22	60
RA D7 4						0.0056	0.008		0.0039	0.057	0.0028								0.0029		0.023	0.0065							0.029		3/21/22	60
RA D7 5							0.01		0.004	0.061	0.003								0.0033		0.021	0.0062							0.039		3/21/22	60
RA D7 6						0.0066	0.012		0.0041	0.059	0.0031			0.0021	0.0013				0.0033		0.026	0.0067							0.034		3/21/22	60
RA D7 7						0.0035	0.0064		0.0037	0.054	0.013	0.039	0.002				0.0016		0.0028		0.01	0.0051							0.078		3/21/22	60
RA D6 01									0.0042	0.055	0.003	0.049	0.0022	0.0018					0.003		0.024	0.0068							0.031		3/21/22	60
RA D6 2						0.0059	0.0086		0.0036	0.052	0.0028	0.058	0.0026	0.0022					0.003		0.023	0.0065							0.038		3/21/22	60
RA D6 3									0.004	0.055	0.003			0.0018					0.0029		0.024	0.0066							0.026		3/21/22	60
RA D6 4							0.01		0.0041	0.057	0.0031			0.0023	0.0013				0.0032		0.024	0.007							0.032		3/21/22	60
RA D6 5			0.024						0.0041	0.057	0.0029	0.043	0.0021	0.0019					0.0029		0.024	0.0066							0.027		3/21/22	60
RA D6 6			0.022			0.0051	0.0083		0.0035	0.058	0.0029		0.0022		0.0012				0.0031		0.021	0.0062							0.029		3/21/22	60
RA D6 7						0.0055	0.0092		0.0035	0.059	0.0028		0.0023	0.0022	0.0013				0.003		0.023	0.0059							0.031		3/21/22	60
RA D6 8					0.0055	0.0045	0.0075		0.0043	0.061	0.014	0.043	0.0023						0.0032		0.012	0.0057							0.087		3/21/22	60
RA E9 01					0.0093		0.008		0.0041	0.055	0.0028		0.0023	0.0019					0.0035		0.026	0.0068							0.026		3/21/22	60
RA E9 2					0.0097		0.0079		0.0039	0.056	0.0027		0.002	0.0017					0.0034		0.025	0.0067							0.026		3/21/22	60
RA E9 3						0.0061	0.012	0.0042	0.0038	0.056	0.0027			0.0018	0.0012				0.0035		0.026	0.0072							0.026		3/21/22	60
RA E9 4							0.0081	0.004	0.0038	0.057	0.0028				0.0012				0.0034		0.024	0.0067							0.025		3/21/22	60
RA E9 5						0.006	0.01		0.0038	0.059	0.0032		0.0025		0.0014				0.0031		0.024	0.0064							0.034		3/21/22	60
RA E9 6						0.0057	0.008		0.004	0.062	0.0029								0.0034		0.022	0.0069							0.034		3/21/22	60
RA E9 7						0.0054	0.011		0.0033	0.059	0.0031			0.0021	0.0012				0.003		0.022	0.0059							0.029		3/21/22	60
RA E8 01						0.0049	0.0079		0.0031	0.054	0.0027			0.002					0.0032		0.021	0.0058							0.03		3/21/22	60
RA E8 2						0.0058	0.01		0.0036	0.053	0.0032			0.0023					0.0033		0.022	0.0061							0.033		3/21/22	60
RA E8 3						0.0051	0.0078		0.0033	0.054	0.0028			0.002					0.0032		0.022	0.0061							0.029		3/21/22	60
RA E8 4						0.0053	0.009		0.0034	0.057	0.0031			0.0021	0.0012				0.0033		0.022	0.0061							0.031		3/21/22	60
RA E8 5						0.0058	0.0098		0.0035	0.058	0.0029			0.0021	0.0012				0.003		0.024	0.0063							0.032		3/21/22	60
RA E8 6						0.0062	0.011		0.004	0.058	0.0031								0.0032		0.025	0.0065							0.034		3/21/22	60
RA E8 7						0.005	0.0077		0.0036	0.056	0.0028			0.0023	0.0013				0.0032		0.019	0.0063							0.034		3/21/22	60
RA E7 01						0.005	0.0071		0.0033	0.055	0.0027			0.0019					0.0026		0.021	0.0055							0.027		3/21/22	60
RA E7 2							0.0081		0.0036	0.055	0.0028								0.0028		0.024	0.0061							0.025		3/21/22	60
RA E7 3							0.0074		0.0037	0.056	0.003			0.0018					0.0028		0.024	0.0061							0.025		3/21/22	60
RA E7 4							0.012		0.0043	0.06	0.0032	0.053	0.0025	0.0022					0.0032		0.026	0.0076							0.034		3/21/22	60
RA E7 5						0.0059	0.0095		0.0037	0.059	0.0032			0.0022					0.0029		0.024	0.0071							0.03		3/21/22	60
RA E7 6						0.0034	0.0067		0.0038	0.055	0.014	0.037	0.002				0.0016		0.0036		0.011	0.0054							0.074		3/21/22	60
RA D1 01			0.022			0.0052	0.0085		0.0033	0.055	0.0026			0.0019	0.0011				0.0028		0.021	0.0058							0.028		3/22/22 10:48:16 AM	60
RA D1 2						0.0049			0.0033	0.055	0.0025		0.002	0.0018					0.0027		0.021	0.0058							0.026		3/22/22 10:49:47 AM	60
RA D1 3						0.0049			0.0034	0.055	0.0025			0.0017					0.0028		0.022	0.0058							0.024		3/22/22 10:51:10 AM	60
RA D1 4									0.0033	0.054	0.0025								0.0026		0.02	0.0054							0.024		3/22/22 10:53:01 AM	60
RA D1 5						0.0033	0.006		0.0038	0.058	0.013	0.031	0.0021				0.0014		0.0032		0.01	0.0052							0.062		3/22/22 10:55:38 AM	60
RA D1 6			0.026				0.01			0.059	0.0033		0.0022	0.002	0.0014				0.0031		0.023	0.0062							0.031		3/22/22 10:57:09 AM	60
RA D1 7						0.0058	0.0095			0.056	0.0029			0.0022	0.0013				0.0029		0.024	0.006							0.031		3/22/22 10:58:43 AM	60
RA D1 8						0.0033	0.0061		0.0038	0.058	0.013	0.031	0.002				0.0015		0.0033		0.01	0.0053							0.063		3/22/22 11:00:31 AM	60
RA D0 01			0.026			0.0059	0.011		0.0036	0.057	0.0032		0.0022	0.0022	0.0014				0.0031		0.023	0.0068							0.031		3/22/22 11:02:44 AM	60
RA D0 2						0.0058	0.011		0.0038	0.059	0.0031			0.0024	0.0015				0.0031		0.023	0.0069							0.032		3/22/22 11:04:24 AM	60
RA D0 3						0.0059	0.012		0.0038	0.064	0.0033		0.0026	0.0026	0.0016				0.0035		0.024	0.0075							0.034		3/22/22 11:05:59 AM	60
RA D0 4						0.006	0.011		0.0036	0.059	0.0031			0.002	0.0013				0.0031		0.026	0.0065							0.029		3/22/22 11:07:37 AM	60
RA E1 01						0.0054				0.057	0.0029								0.0034		0.024	0.0057							0.026		3/22/22 11:09:47 AM	60
RA E1 2						0.0056	0.0077		0.0035	0.057	0.0029								0.0033		0.025	0.006							0.025		3/22/22 11:11:26 AM	60
RA E1 3							0.0073			0.055	0.0029								0.0032		0.022	0.0054							0.027		3/22/22 11:12:57 AM	60
RA E1 4			0.026			0.006	0.0098		0.0038	0.058	0.003		0.0024	0.0023	0.0014				0.0031		0.023	0.0062							0.034		3/22/22 11:14:40 AM	60
RA E1 5						0.0048	0.0081		0.0032	0.059	0.0027			0.0017	0.001				0.0027		0.023	0.0059							0.019		3/22/22 11:16:10 AM	60
RA E1 6			0.028			0.0065	0.0098			0.055	0.0036								0.0031		0.024	0.0062							0.038		3/22/22 11:18:45 AM	60
RA E0 01			0.025			0.0058	0.01		0.0038	0.061	0.0032			0.0025	0.0015				0.0035		0.021	0.007							0.037		3/22/22 11:21:28 AM	60
RA E0 2						0.0052	0.0087		0.0036	0.058	0.0029		0.0024	0.0023	0.0014				0.0033		0.02	0.0065							0.034		3/22/22 11:22:52 AM	60
RA F1 1						0.0053			0.0034	0.056	0.0024			0.0017	0.00096				0.0025		0.025	0.0062							0.019	0.0037	3/22/22 11:25:39 AM	60
RA F1 2						0.0051			0.0034	0.056	0.0024			0.0017					0.0025		0.024	0.0061							0.018	0.0038	3/22/22 11:26:59 AM	60
RA F1 3						0.0047			0.0034	0.057	0.0025				0.00093				0.0024		0.023	0.0058							0.018	0.0039	3/22/22 11:28:25 AM	60
RA F2 1					0.0078	0.0057			0.0034	0.056	0.0025			0.0017					0.0027		0.022	0.0059							0.024		3/22/22 11:32:00 AM	60
RA F2 2									0.0043	0.054	0.0031	0.052	0.0026	0.002					0.0033		0.027	0.0071							0.034		3/22/22 11:33:21 AM	60
RA F2 3									0.0039	0.055	0.0028	0.045							0.003		0.024	0.0063							0.029		3/22/22 11:35:15 AM	60
RA F2 4			0.025			0.0056	0.0077		0.0038	0.056	0.0027			0.0021	0.0012				0.0031		0.024	0.0063							0.028		3/22/22 11:37:00 AM	60
RA E2 1						0.0048	0.0069		0.0032	0.054	0.0036								0.0027		0.02	0.0054							0.029		3/22/22 11:40:07 AM	60
RA E2 2						0.0047	0.007		0.0033	0.056	0.0037	0.041	0.002	0.0018					0.0028		0.021	0.0056							0.026		3/22/22 11:41:30 AM	60
RA E2 3						0.005	0.0068		0.0033	0.055	0.0037			0.002	0.0011				0.0028		0.021	0.0057							0.029		3/22/22 11:42:59 AM	60
RA E2 4						0.0066	0.012		0.004	0.059	0.0031			0.0024	0.0014				0.0031		0.026	0.0066							0.033		3/22/22 11:44:24 AM	60
RA D2 1			0.02						0.0032	0.055	0.0024			0.0017					0.0026		0.02	0.0053							0.022		3/22/22 11:46:26 AM	60
RA D2 2			0.022						0.0033	0.054	0.0024			0.0016					0.0026		0.021	0.0054							0.024		3/22/22 11:48:02 AM	60
RA D2 3						0.0049			0.0032	0.055	0.0026								0.0026		0.02	0.0052							0.025		3/22/22 11:49:37 AM	60
RA D3 01						0.0058	0.0088			0.056	0.0026			0.0018	0.0011				0.0033		0.025	0.0057							0.025		3/22/22 11:52:02 AM	60
RA D3 2										0.055	0.0031			0.002					0.0036		0.029	0.0063							0.029		3/22/22 11:53:36 AM	60
RA D3 3						0.0057				0.055	0.0027			0.0019	0.001				0.0033		0.025	0.0057							0.026		3/22/22 11:55:07 AM	60
RA D3 4			0.031				0.011			0.057	0.0035		0.0022	0.0019	0.0013				0.003		0.027	0.0065							0.034		3/22/22 11:56:44 AM	60
RA D3 5			0.027			0.0061	0.0089		0.0038	0.056	0.0031			0.0019	0.0011				0.0031		0.026	0.0064							0.028		3/22/22 11:58:15 AM	60
RA E3 01									0.0034	0.055	0.0037								0.0028		0.021	0.0056							0.028		3/22/22 12:00:03 PM	60
RA E3 2						0.0053			0.0034	0.055	0.0038			0.002					0.0029		0.021	0.0057							0.031		3/22/22 12:02:01 PM	60
RA E3 3			0.022			0.0048			0.0033	0.055	0.0036			0.0019	0.0011				0.0027		0.02	0.0053							0.028		3/22/22 12:03:30 PM	60
RA E3 4			0.026			0.0058	0.0088		0.0038	0.058	0.003		0.0022	0.0021					0.0029		0.024	0.006							0.029		3/22/22 12:04:51 PM	60
RA F3 01						0.0053	0.0072		0.0036	0.055	0.0024	0.04		0.0021					0.0026		0.023	0.0065							0.026	0.0043	3/22/22 12:07:22 PM	60
RA F3 2						0.005			0.0035	0.055	0.0023								0.0026		0.023	0.0064							0.019	0.0036	3/22/22 12:08:58 PM	60
RA F3 3						0.0046			0.0033	0.055	0.0024			0.0017					0.0025		0.021	0.0058							0.022	0.0034	3/22/22 12:10:35 PM	60
RA F3 4						0.0057	0.0086		0.0038	0.06	0.0028		0.0022	0.002	0.0013				0.0031		0.024	0.0062							0.031		3/22/22 12:12:04 PM	60
RA II3 01			0.026			0.006	0.01		0.0035	0.059	0.0034			0.0028					0.0033		0.022	0.0066							0.039		3/22/22 12:14:52 PM	60
RA II3 2						0.0055			0.0037	0.057	0.0029		0.0025	0.0021					0.0031		0.023	0.0062							0.033		3/22/22 12:16:28 PM	60
RA II4 1			0.026			0.0059	0.01		0.0036	0.058	0.0028			0.0024	0.0015				0.0031		0.023	0.0061							0.031		3/22/22 12:18:44 PM	60
RA II4 2			0.028			0.0066	0.013			0.062	0.0032		0.0024	0.0025	0.0017				0.0035		0.025	0.007							0.035		3/22/22 12:20:08 PM	60
RA F4 01						0.0054			0.0037	0.054	0.0027	0.045	0.0025						0.0028		0.023	0.0058							0.029		3/22/22 12:22:10 PM	60
RA F4 2			0.022						0.0034	0.055	0.0024								0.0027		0.021	0.0055							0.027		3/22/22 12:23:31 PM	60
RA F4 3						0.0045			0.0033	0.057	0.0023		0.0018	0.0016					0.0027		0.021	0.0054							0.023		3/22/22 12:25:04 PM	60
RA F4 4						0.0056	0.0091		0.0038	0.062	0.0031				0.0011				0.003		0.025	0.0065							0.023		3/22/22 12:26:46 PM	60
RA E4 01									0.0033	0.056	0.0023			0.0017					0.0029		0.024	0.0056							0.024		3/22/22 12:29:02 PM	60
RA E4 2										0.055	0.0028								0.0031		0.026	0.006							0.029		3/22/22 12:30:28 PM	60
RA E4 3						0.0052	0.0069		0.0033	0.056	0.0024								0.0028		0.023	0.0055							0.027		3/22/22 12:32:06 PM	60
RA E4 4						0.0064	0.01			0.058	0.0029			0.0023					0.0032		0.026	0.0063							0.032		3/22/22 12:33:40 PM	60
RA E4 5						0.0062	0.0093		0.0039	0.058	0.0027				0.0012				0.0032		0.026	0.0067							0.032		3/22/22 12:35:19 PM	60
RA D4 01							0.0086			0.056	0.003		0.0021	0.0017					0.0035		0.028	0.0063							0.027		3/22/22 12:37:07 PM	60
RA D4 2						0.0062	0.0089			0.057	0.0028		0.0021	0.0017	0.00098				0.0034		0.027	0.006							0.024		3/22/22 12:38:32 PM	60
RA D4 3						0.0071	0.011			0.059	0.0033			0.0021					0.0038		0.03	0.0067							0.032		3/22/22 12:40:04 PM	60
RA D4 4							0.0095			0.056	0.003			0.0021					0.0034		0.027	0.006							0.03		3/22/22 12:41:34 PM	60
RA D4 5							0.01		0.0042	0.056	0.0033	0.054	0.0026	0.0025	0.0013				0.0032		0.027	0.0067							0.035		3/22/22 12:43:00 PM	60
RA D5 01									0.004	0.056	0.0029	0.036	0.0021	0.0017					0.0028		0.026	0.0064							0.075		3/22/22 12:45:13 PM	60
RA D5 2									0.0036	0.055	0.0025			0.0017					0.0026		0.024	0.006							0.021		3/22/22 12:46:43 PM	60
RA D5 3									0.0036	0.058	0.0024			0.0017					0.0026		0.023	0.0058							0.021		3/22/22 12:48:19 PM	60
RA E5 01									0.0039	0.057	0.0029		0.0021	0.0017					0.0033		0.026	0.0061							0.025		3/22/22 12:50:17 PM	60
RA E5 2									0.0037	0.056	0.0028								0.0032		0.025	0.0059							0.024		3/22/22 12:51:40 PM	60
RA E5 3						0.0052			0.0034	0.055	0.0071		0.002	0.0018					0.0031		0.023	0.0055							0.024		3/22/22 12:53:15 PM	60
RA E5 4						0.0052	0.0081		0.0034	0.059	0.0027			0.0021					0.0028		0.023	0.0067							0.028	0.036	3/22/22 12:54:37 PM	60
RA F5 01									0.004	0.057	0.0028	0.043	0.002	0.0017					0.0029		0.025	0.0068							0.027		3/22/22 12:56:33 PM	60
RA F5 2						0.0056			0.0037	0.055	0.0026		0.0021	0.0019					0.0027		0.023	0.0062							0.026		3/22/22 12:58:06 PM	60
RA F5 3						0.0044			0.0032	0.056	0.0025			0.0017					0.0026		0.02	0.0056							0.022		3/22/22 12:59:35 PM	60
RA F5 4						0.0047			0.0032	0.055	0.0024				0.00099				0.0026		0.02	0.0057							0.024		3/22/22 1:01:05 PM	60
RA F5 5						0.0059	0.01		0.0037	0.057	0.0031			0.0022	0.0013				0.003		0.024	0.006							0.031		3/22/22 1:02:28 PM	60
RA A1 01			0.025						0.004	0.056	0.0028	0.041							0.0028		0.025	0.0068							0.084	0.0043	3/22/22 1:07:09 PM	60
RA A1 2									0.0036	0.056	0.0025		0.002	0.0018					0.0026		0.022	0.0061							0.024	0.0036	3/22/22 1:08:36 PM	60
RA A1 3						0.0056	0.0085		0.0034	0.056	0.0029			0.0021	0.0012				0.0028		0.024	0.0066							0.027	0.0043	3/22/22 1:10:03 PM	60
RA A1 4						0.0052	0.0078		0.0034	0.056	0.0026			0.0019					0.0027		0.023	0.0063							0.026	0.0042	3/22/22 1:11:39 PM	60
RA B1 01									0.0036	0.056	0.0026	0.03							0.0025		0.023	0.0058							0.019		3/22/22 1:13:36 PM	60
RA B1 2						0.0049	0.0076		0.0034	0.057	0.0026	0.031		0.0016	0.00099				0.0026		0.023	0.0059							0.02		3/22/22 1:15:00 PM	60
RA B1 3			0.029			0.0061	0.01		0.0039	0.055	0.0033				0.001				0.0027		0.027	0.0066							0.021		3/22/22 1:16:30 PM	60
RA B1 4						0.0049	0.0082		0.0033	0.057	0.0026			0.0018	0.0011				0.0027		0.022	0.0058							0.021		3/22/22 1:18:01 PM	60
RA C1 01									0.0039	0.055	0.0027				0.00092				0.0025		0.025	0.0063							0.021	0.0046	3/22/22 1:19:45 PM	60
RA C1 2						0.0051	0.0086		0.0034	0.06	0.0026			0.0018	0.0012				0.0028		0.023	0.0063							0.022	0.0035	3/22/22 1:21:16 PM	60
RA C1 3									0.0037	0.057	0.0024								0.0025		0.025	0.0063							0.018	0.0038	3/22/22 1:22:41 PM	60
RA C1 4						0.0051	0.0094		0.0034	0.058	0.0029		0.0023	0.0022	0.0014				0.0031		0.019	0.0061							0.033		3/22/22 1:24:09 PM	60
RA I1 01			0.03			0.0071	0.014			0.058	0.0034		0.0023	0.0024	0.0016				0.0038		0.026	0.0066							0.035		3/22/22 1:27:51 PM	60
RA I1 2			0.025			0.0056	0.012		0.0033	0.057	0.003			0.002	0.0011				0.0034		0.025	0.0059							0.026		3/22/22 1:29:20 PM	60
RA A2 01									0.1	70.5	1								0.1		15.7	0.3							12.3		3/22/22 3:50:08 PM	0
RA A2 01									0.0041	0.056	0.0061								0.003		0.024	0.006							0.032		3/22/22 3:51:47 PM	60
RA A2 2			0.024			0.0059	0.0081		0.0039	0.054	0.0055		0.0024	0.0023					0.0028		0.022	0.0056							0.034		3/22/22 3:53:18 PM	60
RA A2 3						0.0056			0.0038	0.056	0.0058			0.0021					0.0029		0.023	0.0058							0.033		3/22/22 3:56:06 PM	60
RA A2 4						0.0036	0.0058		0.0031	0.056	0.0086	0.023			0.0011				0.0024		0.015	0.0046							0.045		3/22/22 3:58:32 PM	60
RA B2 01										0.05		0.065	0.0024	0.002					0.0038		0.027	0.0064							0.043		3/22/22 4:00:57 PM	60
RA B2 2										0.06	0.0034			0.002					0.0041		0.034	0.0076							0.03		3/22/22 4:02:58 PM	60
RA B2 3						0.0079	0.01			0.051			0.0027	0.0023					0.0039		0.026	0.0064							0.049		3/22/22 4:04:32 PM	60
RA B2 4										0.055	0.003								0.0036		0.027	0.006							0.029		3/22/22 4:06:51 PM	60
RA C2 01									0.0043	0.055	0.0052		0.0022	0.0018					0.0028		0.026	0.0062							0.025		3/22/22 4:09:55 PM	60
RA C2 2						0.0057			0.0039	0.056	0.0062			0.0022					0.0029		0.023	0.0057							0.031		3/22/22 4:11:14 PM	60
RA C2 3						0.0065	0.01		0.004	0.054	0.0058			0.0025	0.0014				0.0031		0.024	0.0062							0.038		3/22/22 4:13:05 PM	60
RA C2 4						0.0048			0.0036	0.055	0.0055								0.0026		0.021	0.0052							0.027		3/22/22 4:15:45 PM	60
RA A3 01						0				67.2	0.1		0	0					0.2		20.3	0.3							11.9		3/22/22 4:17:38 PM	0
RA A3 2						0.0066				0.055	0.0029		0.0026	0.0021					0.0035		0.027	0.0062							0.031		3/22/22 4:18:44 PM	60
RA A3 3						0.0066	0.0087			0.056	0.0031								0.0036		0.028	0.0063							0.029		3/22/22 4:20:26 PM	60
RA A3 4							0.0093			0.055	0.0031			0.0022					0.0038		0.03	0.0067							0.033		3/22/22 4:22:44 PM	60
RA A3 vero 01						0.0051	0.0075		0.003	0.057	0.0023				0.001				0.0031		0.024	0.0055							0.023		3/22/22 4:25:56 PM	60
RA A3 vero 2			0.029				0.0085			0.054	0.003			0.0022					0.0034		0.027	0.006							0.029		3/22/22 4:27:20 PM	60
RA A3 vero 3						0.0056	0.0082			0.055	0.0023			0.002	0.0012				0.0032		0.024	0.0056							0.029		3/22/22 4:29:08 PM	60
RA B3 01							0.012	0.005	0.0045	0.061	0.0031			0.0021					0.0037		0.031	0.0075							0.03		3/22/22 4:32:31 PM	60
RA B3 2							0.6	0.1	0	69.8	0.2								0.2		21.5	0.5							7		3/22/22 4:34:14 PM	0
RA B3 3							0.0087	0.0044	0.0041	0.058	0.0032								0.0034		0.028	0.0069							0.024		3/22/22 4:35:21 PM	60
RA B3 4							0.014		0.0054	0.059	0.0037			0.0022					0.0039		0.034	0.0081							0.032		3/22/22 4:38:26 PM	60
RA C3 01						0	0.5		0	71.6	0.1			0					0.1		17.5	0.3							9.7		3/22/22 4:40:13 PM	0
RA C3 2						0.0057	0.0073		0.0033	0.056	0.0026			0.0019					0.003		0.025	0.0058							0.028		3/22/22 4:41:23 PM	60
RA C3 3						0.0056				0.056	0.0027			0.0019					0.0029		0.025	0.0058							0.025		3/22/22 4:43:40 PM	60
RA C3 4			0.028			0.0063	0.0087			0.057	0.0028			0.002	0.0012				0.0031		0.027	0.0062							0.028		3/22/22 4:45:28 PM	60
RA A4 vero 01						0.0064			0.0036	0.055	0.0027			0.002					0.0034		0.028	0.0061							0.029		3/22/22 4:48:10 PM	60
RA A4 vero 2							0.0087			0.056	0.003			0.002					0.0036		0.029	0.0064							0.03		3/22/22 4:50:17 PM	60
RA A4 vero 3									0.0044	0.053	0.0031	0.053	0.0021	0.0018	0.0012				0.004		0.033	0.0073							0.034		3/22/22 4:51:57 PM	60
RA A4 vero 4										0.054	0.003			0.0021					0.0035		0.027	0.0061							0.033		3/22/22 4:54:03 PM	60
RA B4 01							0.0081		0.0039	0.056	0.0029			0.0021					0.0033		0.026	0.0068							0.03		3/22/22 4:56:10 PM	60
RA B4 2						0.0059	0.0075		0.0038	0.057	0.0029								0.0032		0.025	0.0066							0.029		3/22/22 4:57:39 PM	60
RA B4 3						0.0058	0.0085		0.0036	0.058	0.0027				0.0012				0.0033		0.025	0.0068							0.03		3/22/22 4:59:14 PM	60
RA B4 4			0.026			0.0064	0.011		0.0039	0.06	0.003			0.0023	0.0013				0.003		0.024	0.0071							0.032		3/22/22 5:01:03 PM	60
RA C4 01					0.01	0.007				0.056	0.0029								0.0034		0.028	0.0061							0.026		3/22/22 5:03:09 PM	60
RA C4 2						0.0051	0.0075		0.003	0.055	0.0023			0.0018					0.003		0.022	0.0052							0.024		3/22/22 5:04:40 PM	60
RA C4 3						0.0069	0.0096			0.055	0.0029			0.0023	0.0013				0.0035		0.027	0.0062							0.034		3/22/22 5:06:12 PM	60
RA C4 4			0.026			0.0058	0.012		0.0037	0.063	0.0031	0.039		0.0021	0.0013				0.0031		0.026	0.0068							0.025		3/22/22 5:07:49 PM	60
RA C5 01					0.0083	0.0057			0.0031	0.055	0.0025								0.0031		0.024	0.0054							0.022		3/22/22 5:12:35 PM	60
RA C5 2									0.0036	0.056	0.0025			0.0016					0.0032		0.026	0.0058							0.023		3/22/22 5:14:01 PM	60
RA C5 3						0.0062	0.0079			0.055	0.0033		0.0025	0.0019					0.0035		0.026	0.006							0.031		3/22/22 5:15:27 PM	60
RA C5 4			0.035	0.027		0.0067	0.014		0.0041	0.058	0.0047			0.0019	0.0015				0.003		0.025	0.0065							0.026		3/22/22 5:17:10 PM	60
RA a sx 1						0.0048	0.0095		0.0032	0.058	0.0028			0.0021	0.0015				0.003		0.022	0.0064							0.026		3/22/22 5:19:48 PM	60
RA b sx 1						0.004	0.0076		0.0033	0.056	0.013		0.0022	0.0023					0.0029		0.014	0.0052							0.029		3/22/22 5:21:15 PM	60
RA c sx 1							0.0094			0.054	0.0027			0.0019	0.0011				0.0028		0.023	0.0058							0.028		3/22/22 5:22:44 PM	60
RA B5 01									0.0038	0.057	0.0026	0.041	0.0021	0.0019					0.0033		0.025	0.0059							0.084		3/22/22 5:26:29 PM	60
RA B5 2						0.0051			0.0036	0.056	0.0026	0.033	0.002						0.0031		0.023	0.0055							0.067		3/22/22 5:27:57 PM	60
RA B5 3						0.0048			0.0033	0.055	0.0026	0.042							0.003		0.022	0.0053							0.026		3/22/22 5:29:22 PM	60
RA B5 4						0.0056	0.0086		0.0035	0.058	0.0028			0.002	0.0012				0.003		0.023	0.006							0.029		3/22/22 5:30:54 PM	60
RA A5 01										0.056	0.003		0.0024	0.0019					0.0034		0.028	0.0063							0.026		3/22/22 5:32:46 PM	60
RA A5 2										0.054	0.0031			0.0021					0.0034		0.027	0.0062							0.032		3/22/22 5:34:13 PM	60
RA A5 3						0.0059			0.0035	0.054	0.003		0.0023	0.0018					0.0033		0.025	0.0058							0.032		3/22/22 5:35:39 PM	60
RA A5 4						0.0048	0.0082		0.0037	0.06	0.0028		0.0022		0.0011				0.003		0.02	0.0061							0.025		3/22/22 5:37:12 PM	60
RA I5 01			0.029			0.0064	0.012			0.057	0.003		0.0023	0.0022	0.0015				0.0036		0.024	0.0063							0.034		3/22/22 5:39:27 PM	60
RA I5 2						0.0073	0.0094		0.0042	0.052	0.0033		0.0027	0.0022					0.0034		0.028	0.0068							0.039		3/22/22 5:41:11 PM	60
RA I5 3			0.027			0.0062	0.012		0.0037	0.058	0.003			0.0022	0.0014				0.0035		0.023	0.0069							0.035		3/22/22 5:42:43 PM	60
RA C6 01						0.0054			0.0036	0.056	0.0026								0.0031		0.023	0.0064							0.03		3/22/22 5:45:54 PM	60
RA C6 2									0.0039	0.056	0.0029								0.0031		0.023	0.0063							0.032		3/22/22 5:47:17 PM	60
RA C6 3						0.0055	0.0078		0.0038	0.061	0.0028			0.0023					0.0032		0.022	0.0064							0.034		3/22/22 5:48:52 PM	60
RA C6 4							0.0089		0.0039	0.056	0.0028		0.0024	0.0021					0.0033		0.023	0.0067							0.036		3/22/22 5:50:15 PM	60
RA B6 01						0.005			0.0035	0.055	0.0025				0.0009				0.0027		0.024	0.0057							0.02		3/22/22 5:52:38 PM	60
RA B6 2						0.005			0.0033	0.055	0.0023								0.0026		0.023	0.0055							0.022		3/22/22 5:54:14 PM	60
RA B6 3			0.028						0.0041	0.057	0.0029		0.0023	0.002					0.003		0.026	0.0063							0.031		3/22/22 5:55:32 PM	60
RA B6 4			0.02			0.0047	0.0074		0.003	0.055	0.0026			0.0018	0.0011				0.0027		0.022	0.0055							0.021		3/22/22 5:57:32 PM	60
RA B6 5						0.0051	0.0069		0.0034	0.059	0.0024			0.0018					0.0028		0.024	0.006							0.022		3/22/22 5:59:26 PM	60
RA B6 6						0.005			0.0033	0.056	0.0024			0.0018					0.0027		0.023	0.0057							0.023		3/22/22 6:01:00 PM	60
RA B6 7			0.035						0.0047	0.057	0.0034		0.0027	0.0022					0.0033		0.028	0.007							0.036		3/22/22 6:02:23 PM	60
RA A6 01									0.0038	0.054	0.0027		0.0023	0.0018					0.0029		0.025	0.0064							0.028		3/22/22 6:04:34 PM	60
RA A6 2									0.0039	0.055	0.0027	0.042	0.0021	0.0017					0.0028		0.024	0.006							0.027		3/22/22 6:06:02 PM	60
RA A6 3			0.027				0.0084		0.004	0.057	0.0029	0.047							0.003		0.025	0.0062							0.03		3/22/22 6:07:28 PM	60
RA A6 4						0.0056	0.0088		0.0036	0.058	0.0029			0.002					0.0028		0.023	0.0058							0.03		3/22/22 6:09:04 PM	60
RA E6 01						0.0052			0.0036	0.056	0.0025			0.0017					0.0027		0.024	0.0058							0.022		3/22/22 6:14:12 PM	60
RA E6 2			0.024			0.0052	0.0076		0.0034	0.058	0.0024			0.0017	0.001				0.0028		0.024	0.0059							0.022		3/22/22 6:15:58 PM	60
RA E6 3						0.0059	0.0077		0.0035	0.057	0.0025			0.0019					0.003		0.026	0.0064							0.024		3/22/22 6:18:02 PM	60
RA E6 4			0.026			0.0056	0.0094			0.058	0.003			0.0019	0.0012				0.003		0.024	0.0061							0.023		3/22/22 6:20:03 PM	60
RA E6 5			0.023			0.0052	0.008		0.0035	0.054	0.0026			0.0018	0.0011				0.0027		0.022	0.0056							0.023		3/22/22 6:21:38 PM	60
RA E6 6			0.027			0.0062	0.011		0.004	0.06	0.0031	0.048		0.0021	0.0013				0.0031		0.025	0.0073							0.03		3/22/22 6:23:18 PM	60
RA F6 01						0.0054	0.0083		0.0036	0.056	0.0026			0.0019	0.0011				0.0029		0.023	0.0061							0.029		3/22/22 6:25:33 PM	60
RA F6 2						0.006	0.0098		0.0037	0.058	0.0027			0.0022					0.0032		0.025	0.0065							0.034		3/22/22 6:27:09 PM	60
RA F6 3			0.029				0.0083		0.0041	0.056	0.003		0.0025	0.0021					0.003		0.026	0.0065							0.032		3/22/22 6:28:52 PM	60
RA F6 4						0.0056	0.0086		0.0037	0.058	0.0029		0.0022	0.0019					0.0031		0.025	0.0066							0.03		3/22/22 6:31:18 PM	60
RA II6 01						0.0069	0.01			0.057	0.0034			0.0025					0.0035		0.027	0.0075							0.037		3/22/22 6:33:51 PM	60
RA II6 2			0.027			0.0065	0.011		0.0038	0.06	0.003			0.0024	0.0014				0.0034		0.025	0.0072							0.035		3/22/22 6:36:00 PM	60
RA F7 01						0.0052	0.0074		0.0034	0.054	0.0023		0.0021	0.002					0.0028		0.022	0.0063							0.027		3/22/22 6:38:27 PM	60
RA F7 2						0.0064	0.0094		0.0041	0.062	0.0029		0.0024	0.0023					0.0034		0.027	0.0076							0.033		3/22/22 6:39:55 PM	60
RA F7 3						0.0052	0.0081		0.0035	0.056	0.0026			0.0018	0.0011				0.0029		0.023	0.0063							0.027		3/22/22 6:46:31 PM	60
RA F8 01						0.0055	0.0075			0.058	0.0032				0.001				0.0026		0.025	0.0058							0.02		3/22/22 6:48:33 PM	60
RA F8 2						0.0062	0.0088		0.0038	0.056	0.0034	0.038		0.0018					0.0028		0.027	0.0062							0.077		3/22/22 6:50:05 PM	60
RA F8 3						0.006	0.0085		0.0039	0.057	0.0035	0.036	0.002	0.0016	0.001				0.0028		0.027	0.0062							0.074		3/22/22 6:51:45 PM	60
RA F8 4					0.011	0.0075	0.013		0.0039	0.059	0.0031			0.0024	0.0014				0.0032		0.026	0.0066							0.035		3/22/22 6:53:13 PM	60
RA F9 01						0.0051	0.0071	0.0038	0.0036	0.055	0.0025			0.0017					0.0029		0.023	0.0059							0.022		3/22/22 6:55:42 PM	60
RA F9 2						0.0082	0.014	0.006	0.0054	0.07	0.0036			0.0023	0.0015				0.0042		0.034	0.0089							0.032		3/22/22 6:57:02 PM	60
RA F9 3					0.0099	0.0064	0.0091	0.004	0.0036	0.061	0.003			0.0018	0.0014				0.0034		0.025	0.0068							0.023		3/22/22 6:59:00 PM	60
RA F9 4					0.0037		0.081	0.012		0.009	0.0062		0.0013		0.0007														0.006		3/22/22 7:00:44 PM	60
RA F9 5			0.029			0.0065	0.012			0.057	0.0033		0.0024		0.0012				0.003		0.025	0.0062							0.03		3/22/22 7:02:25 PM	60
RA A7 01					0.011				0.0044	0.059	0.0031	0.046	0.0021	0.0018					0.0032		0.028	0.0078							0.029		3/23/22 9:45:11 AM	60
RA A7 2					0.0089	0.0061			0.0036	0.055	0.0025		0.0019	0.0017	0.0011				0.0029		0.024	0.0067							0.03		3/23/22 9:48:12 AM	60
RA A7 3					0.0079		0.0076		0.0037	0.057	0.0028	0.039	0.002						0.0028		0.022	0.0062							0.025		3/23/22 9:49:50 AM	60
RA A7 4						0.0059	0.0097		0.0037	0.06	0.003			0.0025					0.0034		0.023	0.0068							0.036		3/23/22 9:51:33 AM	60
RA B7 01						0.0061	0.0097		0.0037	0.055	0.0031			0.0021					0.0029		0.024	0.0063							0.031		3/23/22 9:53:49 AM	60
RA B7 2						0.0053	0.0071		0.0035	0.055	0.0028	0.039							0.0027		0.023	0.006							0.025		3/23/22 9:55:18 AM	60
RA B7 3							0.0081		0.0041	0.055	0.0032								0.003		0.025	0.0065							0.031		3/23/22 9:57:06 AM	60
RA B7 4									0.0038	0.056	0.003	0.041		0.0018					0.0028		0.025	0.0063							0.026		3/23/22 9:58:40 AM	60
RA C7 01						0.0053			0.0037	0.056	0.0027	0.047	0.0024						0.003		0.022	0.0062							0.03		3/23/22 10:00:44 AM	60
RA C7 2						0.0048	0.008		0.0033	0.057	0.0026		0.0023	0.0021					0.0029		0.02	0.0059							0.029		3/23/22 10:02:13 AM	60
RA C7 3			0.029						0.004	0.055	0.003	0.054	0.0025						0.0034		0.025	0.007							0.035		3/23/22 10:03:43 AM	60
RA C7 4						0.0052	0.0072		0.0035	0.056	0.0026								0.003		0.021	0.006							0.031		3/23/22 10:05:23 AM	60
RA C7 5							0.013			0.061	0.0038			0.0026					0.0034		0.029	0.007							0.037		3/23/22 10:07:13 AM	60
RA A8 01						0.0059	0.0079		0.0038	0.056	0.003		0.0022	0.0018					0.0036		0.025	0.0067							0.032		3/23/22 10:09:48 AM	60
RA A8 2						0.0066	0.0087		0.0039	0.054	0.0031		0.0024	0.002					0.0038		0.026	0.007							0.033		3/23/22 10:11:19 AM	60
RA A8 3						0.0069	0.0089		0.0038	0.055	0.0032	0.053	0.0025	0.002					0.0038		0.026	0.0071							0.034		3/23/22 10:12:47 AM	60
RA A8 4						0.0053	0.01		0.0036	0.061	0.0031			0.0024	0.0014				0.0031		0.02	0.0061							0.034		3/23/22 10:14:36 AM	60
RA B8 01									0.0037	0.057	0.0027	0.042	0.0023						0.003		0.024	0.0061							0.087		3/23/22 10:16:46 AM	60
RA B8 2										0.056	0.0031	0.051	0.0026						0.0033		0.026	0.0066							0.032		3/23/22 10:18:14 AM	60
RA B8 3						0.005	0.0073		0.0033	0.057	0.0027	0.044							0.0029		0.022	0.0057							0.028		3/23/22 10:20:12 AM	60
RA B8 4			0.023			0.0053	0.01		0.0034	0.056	0.0029			0.0021	0.0013				0.0028		0.022	0.0058							0.028		3/23/22 10:21:52 AM	60
RA C8 01									0.0036	0.056	0.0028	0.038	0.0021	0.0018					0.0029		0.023	0.0061							0.025		3/23/22 10:41:49 AM	60
RA C8 2						0.0065	0.0096		0.0042	0.066	0.0032		0.0024	0.0022					0.0037		0.027	0.0075							0.032		3/23/22 10:43:11 AM	60
RA C8 3									0.0038	0.058	0.0029	0.042							0.0032		0.025	0.0067							0.027		3/23/22 10:44:39 AM	60
RA C8 4			0.033				0.011		0.0043	0.059	0.0035	0.042		0.0019	0.0012				0.0033		0.029	0.0072							0.087		3/23/22 10:46:10 AM	60
RA A9 01							0.0085			0.055	0.0027		0.0021	0.0017					0.0033		0.027	0.0061							0.027		3/23/22 10:49:28 AM	60
RA A9 2						0.0072	0.011			0.054	0.003			0.0023	0.0015				0.0037		0.025	0.0063							0.038		3/23/22 10:50:49 AM	60
RA A9 3						0.0056			0.0035	0.055	0.0026			0.0017	0.001				0.0033		0.025	0.0058							0.025		3/23/22 10:52:19 AM	60
RA A9 4						0.0054	0.0074		0.0036	0.058	0.0026			0.0019					0.0028		0.023	0.0066							0.028		3/23/22 10:53:46 AM	60
RA B9 01						0.0054			0.0035	0.057	0.0031	0.033		0.0017	0.00096				0.0026		0.025	0.0057							0.021		3/23/22 10:55:36 AM	60
RA B9 2						0.0053	0.0075		0.0035	0.056	0.0033				0.0011				0.0026		0.025	0.0058							0.022		3/23/22 10:56:59 AM	60
RA B9 3						0.0055			0.0034	0.055	0.0029			0.0016	0.001				0.0025		0.025	0.0057							0.021		3/23/22 10:58:25 AM	60
RA B9 4						0.0054	0.0095		0.0035	0.059	0.0031			0.0019	0.0013				0.003		0.023	0.0063							0.027		3/23/22 10:59:50 AM	60
RA B9 5						0.0065	0.0098		0.0043	0.061	0.0033			0.0023	0.0014				0.0034		0.027	0.0069							0.033		3/23/22 11:01:15 AM	60
RA C9 01							0.0099	0.0052	0.0049	0.056	0.0033			0.0018	0.0011				0.0035		0.029	0.007							0.028		3/23/22 11:02:55 AM	60
RA C9 2						0.006	0.0094		0.0038	0.054	0.0029				0.0011				0.0033		0.026	0.0063							0.027		3/23/22 11:04:22 AM	60
RA C9 3							0.0084		0.0041	0.055	0.003			0.0017	0.001				0.0032		0.027	0.0065							0.024		3/23/22 11:05:51 AM	60
RA C9 4					0.012		0.012	0.0057	0.005	0.059	0.0036				0.0012				0.0038		0.032	0.0077							0.028		3/23/22 11:07:36 AM	60
RA I9 01						0.008	0.011		0.0043	0.06	0.0034			0.0025	0.0017				0.004		0.028	0.0079							0.042		3/23/22 11:09:46 AM	60
RA I9 2					0.016	0.011	0.013		0.0042	0.063	0.0034		0.0025		0.0017				0.0035		0.025	0.0072							0.036		3/23/22 11:11:35 AM	60
RA I9 3						0.0056	0.0083		0.0034	0.057	0.0027			0.0023	0.0014				0.0033		0.022	0.0065							0.034		3/23/22 11:13:01 AM	60
RA I8 01							0.012			0.057	0.0035		0.0027		0.0013				0.0041		0.03	0.0069							0.035		3/23/22 11:14:49 AM	60
RA I8 2							0.012		0.0049	0.056	0.0076		0.0021	0.0018	0.0014				0.0049		0.037	0.0082							0.039	0.0036	3/23/22 11:16:25 AM	60
RA I8 3						0.0088	0.012			0.056	0.0034		0.0025	0.002					0.0045		0.033	0.0077							0.041		3/23/22 11:17:55 AM	60
RA I8 4						0.0077	0.01			0.055	0.0035				0.0013				0.0044		0.031	0.0071							0.036		3/23/22 11:19:25 AM	60
RA I7 01						0.0062	0.0089		0.0037	0.057	0.0029			0.0022	0.0012				0.0034		0.025	0.0063							0.034		3/23/22 11:22:18 AM	60
RA I7 2						0.0061	0.0093		0.0038	0.057	0.0029	0.049		0.0021					0.0035		0.025	0.0062							0.032		3/23/22 11:23:44 AM	60
RA g sx 01						0.0043	0.0083			0.059	0.0026		0.0019	0.0019	0.0016				0.0028		0.019	0.0059							0.024		3/23/22 11:25:56 AM	60
RA g sx 2						0.0055	0.01		0.0033	0.056	0.0027		0.0022	0.0021	0.0015				0.0031		0.022	0.0067							0.033		3/23/22 11:27:16 AM	60
RA f sx 01						0.0064	0.0087			0.055	0.0033			0.0024	0.0013				0.0033		0.026	0.0074							0.033		3/23/22 11:29:00 AM	60
RA f sx 2						0.0054			0.0036	0.056	0.0025		0.0022	0.002					0.0029		0.023	0.0065							0.028		3/23/22 11:30:26 AM	60
RA e sx 01			0.019			0.0046	0.0076			0.057	0.0025		0.002	0.002	0.0014				0.0027		0.019	0.0058							0.025		3/23/22 11:32:03 AM	60
RA e sx 2						0.0055	0.0084		0.0034	0.056	0.0024			0.002	0.0012				0.003		0.024	0.0068							0.027		3/23/22 11:33:21 AM	60
RA g dx 01					0.016		0.013			0.062	0.0032		0.0023	0.0023	0.002				0.0036		0.022	0.0076							0.033		3/23/22 11:35:11 AM	60
RA g dx 2						0.0052	0.0091			0.057	0.0026		0.0022	0.0021	0.0014				0.0029		0.021	0.0066							0.03		3/23/22 11:36:36 AM	60
RA f dx 01						0.0047	0.0067		0.0032	0.055	0.0024		0.0019	0.0019	0.0012				0.0027		0.02	0.0058							0.026		3/23/22 11:38:15 AM	60
RA f dx 2						0.0051			0.0033	0.056	0.0025		0.0019	0.002	0.0012				0.0029		0.022	0.0064							0.024		3/23/22 11:39:37 AM	60
RA e dx 01						0.0044	0.0078			0.057	0.0024			0.002	0.0013				0.0027		0.02	0.0054							0.023		3/23/22 11:41:36 AM	60
RA e dx 2						0.0066	0.011		0.0037	0.054	0.0028			0.0025	0.0014				0.0031		0.026	0.0065							0.036		3/23/22 11:42:57 AM	60
RA dx 01			0.029			0.0063	0.0099		0.0039	0.055	0.0032		0.0024	0.0019	0.0011				0.003		0.025	0.0062							0.03		3/23/22 11:47:22 AM	60
RA dx 2			0.026			0.0056	0.0076		0.0038	0.055	0.0028	0.037							0.0028		0.025	0.006							0.024		3/23/22 11:48:42 AM	60
RA dx 3			0.029				0.0087		0.0041	0.056	0.003				0.0012				0.003		0.026	0.0065							0.03		3/23/22 11:50:02 AM	60
RA sx 01						0.0066	0.011			0.053	0.0033	0.065	0.0029		0.0016				0.0035		0.024	0.0071							0.043		3/23/22 11:51:57 AM	60
RA sx 2						0.0049	0.011		0.0031	0.056	0.0026				0.0013				0.0031		0.021	0.0061							0.028		3/23/22 11:53:21 AM	60
RA sx 3			0.028						0.0042	0.057	0.0028	0.043	0.0021						0.003		0.026	0.0064							0.088		3/23/22 11:54:42 AM	60
RA sx 4							0.0097		0.0046	0.051	0.0033		0.0027	0.0022	0.0014				0.0041		0.03	0.0082							0.044		3/23/22 11:55:57 AM	60
RA F1		131	29			5				1	1			0	0														7		3/23/22 12:03:50 PM	60
RA F1		133	32							1	1			0	0														9		3/23/22 12:05:19 PM	60
RA F 01		135	31			5				1	1				0														7		3/23/22 12:08:02 PM	60
RA F 2		130	31							1			0	0	0														9		3/23/22 12:09:20 PM	60
RA F 3		156	40							1	1		1	0	0														15		3/23/22 12:10:32 PM	60
RA D 01	1319	172	46			7	9			2	1			1	1									4				3	22		3/23/22 12:12:58 PM	60
RA D 2		143	40							1	1		0	0	0								62						12		3/23/22 12:14:16 PM	60
RA D 3		130	36			5				1	1		0	0	0								57	3				2	11		3/23/22 12:15:33 PM	60
RA D 4		148	36				8			1	1			0	0													2	12		3/23/22 12:16:43 PM	60
RA D 5	1528	179	46			8	11			2	2		1	1	1														25		3/23/22 12:17:55 PM	60
RA D 6		129	29			4				1	1				0														29		3/23/22 12:19:07 PM	60
RA D 7	1421	143								1	1			0	0									3				2	13		3/23/22 12:20:16 PM	60
RA D 8	1352	148	33			6				1			1	0	0									3				2	16		3/23/22 12:21:29 PM	60
RA D 9		155	35			6				1	1			1	0									3				3	19		3/23/22 12:22:51 PM	60
RA D 10	1394	154	38			7				2	1		1	1	1													3	21		3/23/22 12:24:01 PM	60
RA D est 10		86	20			4				0	2				0														1		3/23/22 12:27:37 PM	60
RA D est 11		105	53			8	12				9				1								72	3					3		3/23/22 12:29:00 PM	60

## Sheet: Monreale
no.	ID	panel	no. analyses	details	x	y	Cu	Sn	Pb	Zn	Sb	Fe	Ag	Ni	As	Mn	Co	Ti	Sr	other (≥0.1 wt.%)	Time	no. XRF
Monreale_Barisano_001	Monreale	A1	1	background	16	4	75.8	14.7	1.7	0.3	5.2	2.1	0.1						0.1		10/21/22 2:11:22 PM	MOP A1 1
Monreale_Barisano_003	Monreale	A1	3	background	16	45	79.7	12.2	2	0.2	4.5	1.3	0.1								10/21/22 2:14:15 PM	MOP A1 3
Monreale_Barisano_004	Monreale	A1	4	frame, right	-5	14	79.1	8	7.8	1.6	0.8	2.5	0.1						0.1		10/21/22 2:16:08 PM	MOP A1 4
Monreale_Barisano_006	Monreale	A1	6	frame, right	39	24	65.8	12.4	17.5	0.6	1	2.4	0.1								10/21/22 2:19:27 PM	MOP A1 6
Monreale_Barisano_005	Monreale	A1	5	frame, top	16	50	83.1	4.9	3.8	3.4	2.3	1.8	0.1	0.2				0.1	0.1		10/21/22 2:17:27 PM	MOP A1 5
Monreale_Barisano_002	Monreale	A1	2	person, shoulder	16	27	82.9	10	2.1	0.3	3.2	1.3									10/21/22 2:12:55 PM	MOP A1 2
Monreale_Barisano_007	Monreale	A2	1	background	18	10	67.4	26.4	2.4	0.4	0.4	2.8	0.1						0.1		10/21/22 1:35:12 PM	MOP A2 1
Monreale_Barisano_008	Monreale	A2	2	background	18	38	75.7	19	2.8	0.6	0.3	1.5	0.1								10/21/22 1:42:33 PM	MOP A2 2
Monreale_Barisano_009	Monreale	A2	3	background	18	46	76.5	18.8	2.8	0.3	0.3	1.2	0.1								10/21/22 1:44:12 PM	MOP A2 3
Monreale_Barisano_010	Monreale	A2	4	frame, left	-5	25	70.5	11.5	1.6	8.4	4.5	2.9				0.1	0.3		0.1		10/21/22 1:46:12 PM	MOP A2 4
Monreale_Barisano_011	Monreale	A2	5	frame, right	39	24	72.2	19.7	0.7	0.2	4.3	2.7	0.1						0.1		10/21/22 1:47:37 PM	MOP A2 5
Monreale_Barisano_012	Monreale	A2	6	frame, top	18	51	81.4	14	1.7	0.3	0.6	1.8	0.1								10/21/22 1:49:13 PM	MOP A2 6
Monreale_Barisano_013	Monreale	A3	1	background	17	12	78.2	15.4	1.4	0.5	2.9	1.4	0.1								10/21/22 1:24:51 PM	MOP A3 1
Monreale_Barisano_014	Monreale	A3	2	background	13	32	76.3	16.5	1.4	0.6	3.4	1.7	0.1			0.1					10/21/22 1:26:38 PM	MOP A3 2
Monreale_Barisano_016	Monreale	A3	4	frame, left	-5	27	70.6	16.1	1.3	5.3	3.6	2.7				0.1	0.2		0.1		10/21/22 1:29:46 PM	MOP A3 6
Monreale_Barisano_017	Monreale	A3	5	frame, top	17	50	79.8	11.5	1.4	0.6	5.2	1.4	0.1								10/21/22 1:31:22 PM	MOP A3 7
Monreale_Barisano_015	Monreale	A3	3	person, chest	18	24	81.2	13	1.2	0.9	2.1	1.5									10/21/22 1:27:54 PM	MOP A3 3
Monreale_Barisano_018	Monreale	A4	1	background	18	10	80.2	13.8	2.1	0.2	2.3	1.2									10/20/22 8:51:41 AM	MOP A4 01
Monreale_Barisano_019	Monreale	A4	2	background	23	30	79.4	14.8	1.6	0.1	2.8	1.2	0.1								10/20/22 8:53:17 AM	MOP A4 2
Monreale_Barisano_020	Monreale	A4	3	background	23	48	71.6	20	1.6	0.5	4.2	2	0.1			0.1					10/20/22 8:54:40 AM	MOP A4 3
Monreale_Barisano_022	Monreale	A4	5	column right	32	26	76.5	16.3	1.6	0.6	3.2	1.7	0.1			0.1					10/20/22 8:57:35 AM	MOP A4 5
Monreale_Barisano_026	Monreale	A4	9	frame, left			73.6	13.9	5.9	2.9	0.5	2.7	0.1			0.1	0.2				10/20/22 1:06:39 PM	MOP A 4 9
Monreale_Barisano_023	Monreale	A4	6	frame, right	41	3	80.5	10.7	1.3	0.6	5	1.7	0.1			0.1					10/20/22 8:59:02 AM	MOP A4 6
Monreale_Barisano_024	Monreale	A4	7	frame, top	20	53	65	9.8	16.2	5.2	0.6	2.7	0.1			0.1	0.2	0.1			10/20/22 9:00:41 AM	MOP A4 7
Monreale_Barisano_021	Monreale	A4	4	person, leg	21	18	82.2	12.4	2.1	0.1	2	1.1	0.1								10/20/22 8:56:07 AM	MOP A4 4
Monreale_Barisano_025	Monreale	A4	8	sheet over big nail	-13	23	75.9	17.2	2	0.3	3.5	1	0.1								10/20/22 9:02:14 AM	MOP A4 8
Monreale_Barisano_027	Monreale	A5	1	background	18	4	71.4	17.9	2.5	0.4	4.9	2.5	0.2	0.1				0.2			10/19/22 1:51:59 PM	MOP A5 1
Monreale_Barisano_028	Monreale	A5	2	background	18	45	77	15	2.1	0.2	4.2	1.2	0.1								10/19/22 1:53:42 PM	MOP A5 2
Monreale_Barisano_029	Monreale	A5	3	background (inner part)	23	17	72.8	16	3.9	0.3	3.6	2.9	0.1		0.2			0.1			10/19/22 1:55:16 PM	MOP A5 3
Monreale_Barisano_035	Monreale	A5	9	cardine	-14	21	79.9	13	2.5	0.3	2.6	1.5	0.1								10/20/22 8:29:32 AM	MOP A5 9
Monreale_Barisano_031	Monreale	A5	5	frame, left	-5	28	76.6	16.7	3.8	0.6	0.3	1.7	0.1								10/19/22 1:58:33 PM	MOP A5 5
Monreale_Barisano_032	Monreale	A5	6	frame, right	39	26	81.8	7.2	6.8	1.6	0.5	1.8	0.1								10/20/22 8:13:19 AM	MOP A5 06
Monreale_Barisano_034	Monreale	A5	8	frame, right	38	2	71	10.3	13.3	2.3	0.7	1.8	0.2	0.2				0.2			10/20/22 8:27:32 AM	MOP A5 8
Monreale_Barisano_033	Monreale	A5	7	frame, top	16	53	77.9	14	4.5	1	0.6	1.7	0.1								10/20/22 8:14:53 AM	MOP A5 7
Monreale_Barisano_030	Monreale	A5	4	man on horse	17	30	74.8	15.4	2.6	0.2	3.9	2.5	0.1	0.1	0.1			0.2			10/19/22 1:56:49 PM	MOP A5 4
Monreale_Barisano_036	Monreale	A6	1	background	17	11	69.3	21.6	3.3	0.2	4.2	1	0.1	0.1	0.1						10/19/22 1:17:58 PM	MOP A6 01
Monreale_Barisano_037	Monreale	A6	2	background	23	33	67.5	22.5	3.6	0.2	4.4	1.5	0.1	0.1	0.1						10/19/22 1:20:05 PM	MOP A6 2
Monreale_Barisano_038	Monreale	A6	3	background	17	47	71.1	19.5	2.4	0.3	3.8	2.6	0.1					0.1			10/19/22 1:21:36 PM	MOP A6 3
Monreale_Barisano_044	Monreale	A6	9	cardine, left	-16	41	74.4	5.6	11.6	6	0.5	1.1	0.1	0.4				0.2			10/19/22 1:31:25 PM	MOP A6 9
Monreale_Barisano_040	Monreale	A6	5	column left	4	10	67.7	22.4	4	0.1	4.4	0.8	0.1	0.2	0.2			0.1			10/19/22 1:24:37 PM	MOP A6 5
Monreale_Barisano_041	Monreale	A6	6	frame, left	-5	29	67.2	14.9	13.7	1.1	0.6	1.9	0.1	0.2				0.3			10/19/22 1:26:11 PM	MOP A6 6
Monreale_Barisano_043	Monreale	A6	8	frame, right	40	24	68.4	11.3	15.8	1.3	0.9	2	0.2	0.1				0.1			10/19/22 1:29:25 PM	MOP A6 8
Monreale_Barisano_042	Monreale	A6	7	frame, top	17	52	70.7	11.8	13.4	1.4	0.7	1.5	0.2	0.2				0.1			10/19/22 1:27:42 PM	MOP A6 7
Monreale_Barisano_039	Monreale	A6	4	person, leg	20	19	66	23.8	3.7	0.2	4.5	1.3	0.1	0.1	0.1			0.2			10/19/22 1:23:06 PM	MOP A6 4
Monreale_Barisano_045	Monreale	A7	1	background	24	44	81.6	8.1	6.4	1.2	0.6	1.6	0.2	0.2							10/18/22 8:13:50 AM	MOP A 7 2
Monreale_Barisano_046	Monreale	A7	2	background	30	10	75.9	9.3	11	1.4	0.8	1.2	0.2	0.2							10/18/22 8:16:14 AM	MOP A 7 3
Monreale_Barisano_047	Monreale	A7	3	background	4	26	79.5	5.7	10	2.8	0.5	1	0.1	0.3							10/18/22 8:22:28 AM	MOP A 7 4
Monreale_Barisano_055	Monreale	A7	11	cardine below A7			85.5	7.3	3.3	2.1	0.7	0.8	0.1	0.2							10/18/22 8:57:06 AM	MOP A 7 13
Monreale_Barisano_049	Monreale	A7	5	coat of arms, centre	15	9	58.4	12.4	2.2	11.1	0.2	3.1	12.3	0.2		0.1					10/18/22 8:27:50 AM	MOP A 7 6
Monreale_Barisano_054	Monreale	A7	10	frame, left	20	-3	80.6	10.3	4.9	1.2	0.5	2.2	0.1	0.1		0.1			0.1		10/18/22 8:38:46 AM	MOP A 7 11
Monreale_Barisano_052	Monreale	A7	8	frame, right	16	52	70.2	10.7	15.4	0.9	0.8	1.5	0.3	0.2				0.1			10/18/22 8:34:09 AM	MOP A 7 9
Monreale_Barisano_053	Monreale	A7	9	frame, top	-6	24	67.8	9.8	17.7	1.9	0.6	2	0.2	0.1							10/18/22 8:35:56 AM	MOP A 7 10
Monreale_Barisano_048	Monreale	A7	4	internal frame	17	24	80.1	8.8	7.1	1.6	0.7	1.2	0.3	0.2							10/18/22 8:25:17 AM	MOP A 7 5
Monreale_Barisano_050	Monreale	A7	6	internal frame, bottom left	15	9	67.2	11.4	6	8.4	0.6	3.6	2.4	0.1		0.1		0.1	0.1		10/18/22 8:30:33 AM	MOP A 7 7
Monreale_Barisano_051	Monreale	A7	7	internal frame, bottom left	38	29	68.5	11.6	14.9	1.8	0.8	1.9	0.1	0.2		0.1					10/18/22 8:32:30 AM	MOP A 7 8
Monreale_Barisano_058	Monreale	B1	4	background	20	40	72.1	21	2.4	1.4	0.4	2.5	0.1			0.1	0.1				10/21/22 2:26:00 PM	MOP B1 4
Monreale_Barisano_060	Monreale	B1	6	frame, right	39	22	75.7	15.9	3.5	0.5	0.6	3.5						0.2	0.1		10/21/22 2:29:53 PM	MOP B1 6
Monreale_Barisano_059	Monreale	B1	5	frame, top	18	?	72.9	1	1.4	23.3	0.1	1	0.1		0.2	0.1				Nb	10/21/22 2:28:27 PM	MOP B1 5
Monreale_Barisano_057	Monreale	B1	3	Jesus, chest	19	25	79.1	16.9	1.9	0.3	0.3	1.4	0.1								10/21/22 2:23:47 PM	MOP B1 3
Monreale_Barisano_056	Monreale	B1	1	Jesus, leg	21	21	79.2	16.6	1.8	0.4	0.3	1.6	0.1								10/21/22 2:22:18 PM	MOP B1 1
Monreale_Barisano_061	Monreale	B2	1	background	19	3	74.8	17.3	1.5	0.4	3.9	2	0.1								10/21/22 1:53:22 PM	MOP B2 1
Monreale_Barisano_063	Monreale	B2	3	background (inner part)	13	34	71.8	19.2	1	0.8	4.7	2.3	0.1								10/21/22 1:56:10 PM	MOP B2 3
Monreale_Barisano_065	Monreale	B2	5	frame, right	39	23	74.8	14	7.4	0.6	0.5	2.4	0.1					0.1	0.1		10/21/22 1:59:35 PM	MOP B2 5
Monreale_Barisano_064	Monreale	B2	4	frame, top	19	52	80.7	10.2	1.4	4.2	0.5	2.5	0.1				0.2	0.1	0.1	W	10/21/22 1:57:33 PM	MOP B2 4
Monreale_Barisano_062	Monreale	B2	2	Jesus, chest	19	27	77.2	16.1	1.1	0.3	3.5	1.6	0.1								10/21/22 1:54:50 PM	MOP B2 2
Monreale_Barisano_066	Monreale	B3	1	background	18	10	77.3	17.7	2.2	0.4	0.3	1.9				0.1					10/21/22 1:12:41 PM	MOP B3 1
Monreale_Barisano_067	Monreale	B3	2	background	19	36	73.5	20.3	2.6	0.9	0.4	2	0.1			0.1					10/21/22 1:13:58 PM	MOP B3 2
Monreale_Barisano_071	Monreale	B3	6	frame, left	-5	23	78.6	13	1.1	2.1	3	2	0.1			0.1	0.1				10/21/22 1:21:57 PM	MOP B3 7
Monreale_Barisano_069	Monreale	B3	4	frame, right	39	20	77.6	5.4	8.6	2.9	2.4	2.7	0.1			0.1	0.1	0.2	0.1		10/21/22 1:17:49 PM	MOP B3 5
Monreale_Barisano_070	Monreale	B3	5	frame, top	19	50	77.9	17.2	1.7	1.1	0.2	1.8									10/21/22 1:20:34 PM	MOP B3 6
Monreale_Barisano_068	Monreale	B3	3	person, face	19	30	76.8	17.9	2.5	0.7	0.4	1.7	0.1								10/21/22 1:15:22 PM	MOP B3 4
Monreale_Barisano_072	Monreale	B4	1	background	16	11	77.4	17.9	2.1	0.4	0.4	1.6	0.1								10/20/22 1:09:37 PM	MOP B4 01
Monreale_Barisano_073	Monreale	B4	2	background	26	24	76	19.4	2.1	0.2	0.4	1.7	0.1								10/20/22 1:11:34 PM	MOP B4 2
Monreale_Barisano_074	Monreale	B4	3	background	18	48	71.9	22.1	2.9	0.3	0.5	2.1	0.1			0.1					10/20/22 1:13:12 PM	MOP B4 3
Monreale_Barisano_077	Monreale	B4	6	frame, right	38	24	76.3	14.5	5.3	1.1	0.5	2.1	0.1					0.1	0.1		10/20/22 1:17:24 PM	MOP B4 6
Monreale_Barisano_078	Monreale	B4	7	frame, top	2	53	72.4	16.7	1.1	2.8	4.1	2.6	0.1			0.1	0.2		0.1		10/20/22 1:18:54 PM	MOP B4 7
Monreale_Barisano_076	Monreale	B4	5	person, face	18	32	75.5	19	2.3	0.5	0.4	2.2	0.1								10/20/22 1:16:00 PM	MOP B4 5
Monreale_Barisano_075	Monreale	B4	4	person, leg	18	18	79.3	14.8	3.7	0.2	0.3	1.5	0.1								10/20/22 1:14:39 PM	MOP B4 4
Monreale_Barisano_079	Monreale	B5	1	background	19	3	71.4	19.5	2.5	0.6	3.5	2.1	0.1	0.1				0.1			10/20/22 8:36:32 AM	MOP B5 01
Monreale_Barisano_080	Monreale	B5	2	background	19	37	75.4	18	1.4	0.2	3.4	1.5	0.1								10/20/22 8:38:01 AM	MOP B5 2
Monreale_Barisano_081	Monreale	B5	3	background	19	47	73.1	18.4	2.7	0.4	3.7	1.5	0.1								10/20/22 8:39:29 AM	MOP B5 3
Monreale_Barisano_085	Monreale	B5	8	bird, right below	24	18	73.3	19	1.7	0.3	3.1	2.4	0.1					0.1			10/20/22 8:48:28 AM	MOP B5 8
Monreale_Barisano_082	Monreale	B5	4	frame, right	40	12	71.8	18.6	5	2.3	0.4	1.1	0.2	0.1	0.2		0.1	0.1			10/20/22 8:41:11 AM	MOP B5 4
Monreale_Barisano_083	Monreale	B5	5	frame, top	34	52	74.6	16.6	1.3	1.3	3.5	2.4	0.1			0.1					10/20/22 8:42:54 AM	MOP B5 5
Monreale_Barisano_084	Monreale	B5	6	lion head	19	29	59	29	4.7	0.2	5.5	0.7	0.2	0.3	0.4			0.2			10/20/22 8:44:29 AM	MOP B5 6
Monreale_Barisano_086	Monreale	B6	1	background	9	12	74.2	18.3	5	0.2	0.4	1.7	0.1					0.1			10/19/22 1:34:22 PM	MOP B6 1
Monreale_Barisano_087	Monreale	B6	2	background	24	27	73	19	4.9	0.3	0.4	2.1	0.1					0.1			10/19/22 1:37:00 PM	MOP B6 2
Monreale_Barisano_088	Monreale	B6	3	background	19	48	70.7	20.6	5.4	0.2	0.4	2.3	0.2					0.1			10/19/22 1:39:18 PM	MOP B6 3
Monreale_Barisano_090	Monreale	B6	5	column right	31	25	75.5	18.5	5.1	0.1	0.4		0.1		0.2			0.1			10/19/22 1:42:38 PM	MOP B6 5
Monreale_Barisano_092	Monreale	B6	7	frame, left	40	29	73.8	11.2	8.6	3.1	0.7	2.1	0.1	0.3				0.1			10/19/22 1:46:09 PM	MOP B6 7
Monreale_Barisano_091	Monreale	B6	6	frame, top	18	53	70.8	13.9	11.7	1.1	0.6	1	0.1	0.3	0.3			0.2			10/19/22 1:44:12 PM	MOP B6 6
Monreale_Barisano_089	Monreale	B6	4	person, leg	18	17	79.1	15.9	2.8	0.2	0.3	1.3	0.1		0.1			0.2			10/19/22 1:41:04 PM	MOP B6 4
Monreale_Barisano_093	Monreale	B6	8	sheet on the side of B6	2	56	67.9	19.1	6.2	0.1	4.9	1	0.1	0.2	0.3			0.2			10/19/22 1:49:57 PM	MOP B6 9
Monreale_Barisano_094	Monreale	B7	1	background	-14	38	90.5	3	1.7	2.8	0.3	1.4	0.1	0.2	0.2						10/18/22 8:40:58 AM	MOP A 7 12
Monreale_Barisano_095	Monreale	B7	2	background	36	18	74.4	7	13.9	2.1	0.6	1.5	0.3	0.1		0.1					10/18/22 8:43:28 AM	MOP B 7 2
Monreale_Barisano_096	Monreale	B7	3	background	3	10	90.2	3.9	2.9	1.3	0.3	1.1	0.1	0.2							10/18/22 8:45:00 AM	MOP B 7 3
Monreale_Barisano_101	Monreale	B7	8	borchia	41	54	76.2	8	10.8	1.4	1.3	1	0.1	0.6	0.4			0.1			10/18/22 8:54:00 AM	MOP B 7 8
Monreale_Barisano_100	Monreale	B7	7	frame, below	22	-4	85.7	1.4	9.7	1.1	0.3	1.4	0.2	0.1							10/18/22 8:52:10 AM	MOP B 7 7
Monreale_Barisano_098	Monreale	B7	5	frame, right	42	35	70.4	18.7	6.9	1.4	0.5	1.8	0.1	0.1							10/18/22 8:48:43 AM	MOP B 7 5
Monreale_Barisano_099	Monreale	B7	6	frame, top	18	50	74.6	4.8	13.6	3	0.9	2.4	0.2	0.3		0.1		0.1			10/18/22 8:50:35 AM	MOP B 7 6
Monreale_Barisano_097	Monreale	B7	4	person, centre	18	26	72	2.7	14.7	8.2	0.3	1.7	0.1		0.2						10/18/22 8:46:56 AM	MOP B 7 4
Monreale_Barisano_105	Monreale	C1	4	frame, left	-5	21	72.9	1.7	1.6	22.4	0.1	0.8	0.1		0.2					Nb	10/21/22 2:41:49 PM	MOP C1 5
Monreale_Barisano_106	Monreale	C1	5	frame, right	39	23	66.9	26.5	1.6	0.9	0.4	3.5	0.1						0.1		10/21/22 2:43:39 PM	MOP C1 6
Monreale_Barisano_104	Monreale	C1	3	frame, top	16	51	76.3	14.2	4.9	1.2	0.7	2.5	0.1						0.1		10/21/22 2:39:59 PM	MOP C1 4
Monreale_Barisano_103	Monreale	C1	2	Jesus, chest	16	24	77.5	18.1	2.3	0.2	0.3	1.5	0.1								10/21/22 2:38:23 PM	MOP C1 2
Monreale_Barisano_102	Monreale	C1	1	Jesus, leg	18	20	74.9	20.4	2.2	0.2	0.3	1.9	0.1								10/21/22 2:36:42 PM	MOP C1 1
Monreale_Barisano_110	Monreale	C2	4	background	18	45	73.7	17.5	2.3	0.3	4.5	1.6	0.1								39093.5	MOP C2 4
Monreale_Barisano_112	Monreale	C2	6	background (inner part)	12	31	69.5	20.9	1.6	0.2	5	2.6	0.1								39093.5	MOP C2 6
Monreale_Barisano_109	Monreale	C2	3	frame, left	-6	37	77.4	13.5	1.5	0.9	3.2	3.2				0.1		0.1	0.1		39093.5	MOP C2 3
Monreale_Barisano_108	Monreale	C2	2	frame, right	40	39	77.8	14.2	1.1	0.8	4.1	2	0.1								10/21/22 2:59:17 PM	MOP C2 2
Monreale_Barisano_107	Monreale	C2	1	frame, top	18	52	68.7	25.6	1.6	0.5	0.4	3.1							0.1		10/21/22 2:57:43 PM	MOP C2 1
Monreale_Barisano_111	Monreale	C2	5	Mary, shoulder	21	29	69.5	20.2	1.9	0.6	4.9	2.7	0.1								39093.5	MOP C2 5
Monreale_Barisano_113	Monreale	C3	1	background	18	10	71.6	20.8	1.4	0.7	3.1	2.3	0.1			0.1					10/21/22 8:43:53 AM	MOP C3 2
Monreale_Barisano_114	Monreale	C3	2	background	10	27	73	19.5	1.8	0.5	3.1	1.9	0.1			0.1					10/21/22 8:45:31 AM	MOP C3 3
Monreale_Barisano_116	Monreale	C3	4	frame, left	-5	24	75.7	15.9	1.1	0.3	3.6	3.1	0.1					0.2	0.1		10/21/22 8:48:19 AM	MOP C3 5
Monreale_Barisano_118	Monreale	C3	6	frame, right	39	28	78.9	11.5	1.6	0.6	5.4	1.9	0.1								10/21/22 8:51:14 AM	MOP C3 7
Monreale_Barisano_117	Monreale	C3	5	frame, top	18	50	70.3	15.5	1.1	5.1	4.5	3	0.1			0.1	0.2		0.1	W	10/21/22 8:49:47 AM	MOP C3 6
Monreale_Barisano_115	Monreale	C3	3	person, leg	19	17	77.6	16.6	1.3	0.2	2.4	1.8	0.1								10/21/22 8:47:00 AM	MOP C3 4
Monreale_Barisano_119	Monreale	C4	1	background	18	12	78.6	16.7	1.8	0.5	0.3	1.9	0.1			0.1					10/20/22 1:24:45 PM	MOP C4 1
Monreale_Barisano_120	Monreale	C4	2	background	18	38	76.8	17.4	2.4	1	0.3	1.8	0.1			0.1					10/20/22 1:26:05 PM	MOP C4 2
Monreale_Barisano_121	Monreale	C4	3	background	18	48	77.2	18.1	2.3	0.2	0.4	1.7	0.1								10/20/22 1:27:26 PM	MOP C4 3
Monreale_Barisano_122	Monreale	C4	4	book	20	28	81.4	14.2	1.9	0.5	0.3	1.6				0.1					10/20/22 1:28:50 PM	MOP C4 4
Monreale_Barisano_123	Monreale	C4	5	column, right	32	27	78.2	16.5	2.4	0.6	0.3	1.9	0.1								10/20/22 1:30:20 PM	MOP C4 5
Monreale_Barisano_126	Monreale	C4	8	frame, left	-1	27	77.2	14.6	3.6	0.8	0.6	2.8	0.1					0.1	0.1		10/20/22 1:34:53 PM	MOP C4 8
Monreale_Barisano_124	Monreale	C4	6	frame, right	37	28	74	11.8	10.4	0.8	0.6	2.1	0.1					0.1			10/20/22 1:32:04 PM	MOP C4 6
Monreale_Barisano_125	Monreale	C4	7	frame, top	32	55	82.1	10.1	1.2	0.4	3.9	2.2	0.1						0.1		10/20/22 1:33:20 PM	MOP C4 7
Monreale_Barisano_127	Monreale	C5	1	background	17	2	74.3	19.7	3.9	0.3	0.3	1.4	0.1								10/19/22 8:53:32 AM	MOP C 5 1
Monreale_Barisano_128	Monreale	C5	2	background	34	24	76.1	18.2	3.7	0.2	0.3	1.3	0.1								10/19/22 8:55:11 AM	MOP C 5 2
Monreale_Barisano_129	Monreale	C5	3	background	17	44	75.3	18.1	4.8	0.4	0.3	1	0.1								10/19/22 8:57:01 AM	MOP C 5 3
Monreale_Barisano_130	Monreale	C5	4	background (inner part)	26	23	76.4	18.8	3.2	0.2	0.3	1.1	0.1								10/19/22 8:58:49 AM	MOP C 5 4
Monreale_Barisano_131	Monreale	C5	5	frame, left	-6	4	73	13.8	4.1	1.5	4.8	1	0.2	1	0.5			0.2			10/19/22 1:05:09 PM	MOP C5 5
Monreale_Barisano_132	Monreale	C5	6	frame, top	18	50	79.9	11.5	3.5	1.3	0.5	2.6	0.3					0.1	0.1		10/19/22 1:09:30 PM	MOP C5 6
Monreale_Barisano_133	Monreale	C5	7	lion head	17	28	65	27.8	6.1	0.2	0.4		0.1		0.2			0.2			10/19/22 1:12:31 PM	MOP C5 7
Monreale_Barisano_135	Monreale	C6	2	background	17	48	69.8	20	2.4	0.2	4.8	2.4	0.1	0.1	0.1						10/18/22 1:40:54 PM	MOP C6 2
Monreale_Barisano_136	Monreale	C6	3	background	18	11	71.5	19	2.3	0.2	4.3	2.1	0.1	0.2	0.1			0.1			10/18/22 1:42:33 PM	MOP C6 3
Monreale_Barisano_137	Monreale	C6	4	frame, left	-5	28	80	4.9	11	2.2	0.5	0.8	0.1	0.3	0.2						10/18/22 1:44:34 PM	MOP C6 4
Monreale_Barisano_138	Monreale	C6	5	frame, top	19	54	73.6	9.9	12.6	1.1	0.5	1.6	0.2	0.2				0.3			10/18/22 1:46:17 PM	MOP C6 5
Monreale_Barisano_134	Monreale	C6	1	person, head	17	33	67.1	22.6	3.4	0.1	5.6		0.1	0.4	0.4			0.3			10/18/22 1:39:20 PM	MOP C6 1
Monreale_Barisano_139	Monreale	C7	1	background	21	45	69.7	18.4	2.7	0.2	6	2.7	0.1	0.1							10/18/22 12:59:32 PM	MOP C7 1
Monreale_Barisano_141	Monreale	C7	3	background	17	4	65	21.1	4.6	0.6	6.7	1.4	0.1	0.3		0.1					10/18/22 1:03:00 PM	MOP C7 3
Monreale_Barisano_142	Monreale	C7	4	frame, below	-5	16	79	9.2	8.1	1.6	0.7	1	0.1	0.1		0.1					10/18/22 1:04:37 PM	MOP C7 4
Monreale_Barisano_143	Monreale	C7	5	frame, right	-4	26	73.7	15.9	7.8	1.1	0.6	0.7	0.1	0.2							10/18/22 1:06:33 PM	MOP C7 5
Monreale_Barisano_145	Monreale	C7	7	frame, right	40	24	68.3	10.4	17.1	1.4	0.8	1.7	0.2	0.1							10/18/22 1:09:39 PM	MOP C7 7
Monreale_Barisano_144	Monreale	C7	6	frame, top	17	51	71.4	6.7	16.8	2.1	0.6	1.9	0.1	0.2				0.1			10/18/22 1:08:03 PM	MOP C7 6
Monreale_Barisano_140	Monreale	C7	2	person, centre	17	24	69.8	18.5	3.3	0.6	4.9	2.3	0.1	0.2	0.1	0.1					10/18/22 1:01:25 PM	MOP C7 2
Monreale_Barisano_146	Monreale	D1	1	background	13	2	72.5	18.5	2.8	0.2	4	1.9	0.1								10/21/22 2:47:06 PM	MOP D1 1
Monreale_Barisano_150	Monreale	D1	5	frame, below	17	-4	75.7	12.1	1.4	2.7	5.6	2.2	0.1			0.1	0.2		0.1		10/21/22 2:55:35 PM	MOP D1 8
Monreale_Barisano_149	Monreale	D1	4	frame, right	40	26	78.1	13.3	1.9	0.9	3.2	2.4						0.1	0.1		10/21/22 2:52:22 PM	MOP D1 6
Monreale_Barisano_148	Monreale	D1	3	frame, top	2	52	79.7	7.8	8	1.7	0.5	1.9	0.1	0.1				0.1			10/21/22 2:50:24 PM	MOP D1 4
Monreale_Barisano_147	Monreale	D1	2	person, shoulder	20	30	79.6	14.2	1.7	0.2	2.8	1.4	0.1								10/21/22 2:48:41 PM	MOP D1 3
Monreale_Barisano_151	Monreale	D2	1	background	14	32	76.6	15.1	1.5	0.4	4.2	2	0.1								39093.5	MOP D2 1
Monreale_Barisano_152	Monreale	D2	2	background	17	3	72.6	17.9	1.6	0.4	5.2	2.1	0.1			0.1					39093.5	MOP D2 2
Monreale_Barisano_153	Monreale	D2	3	background	2	24	74.5	17	1.8	0.2	4.7	1.7	0.1								39093.5	MOP D2 3
Monreale_Barisano_154	Monreale	D2	4	frame, right	39	27	78.9	10.6	1.3	1.2	4.4	3.2						0.1	0.1		39093.5	MOP D2 4
Monreale_Barisano_155	Monreale	D3	1	background	19	10	76.2	18.7	2.5	0.2	0.3	1.9	0.1								10/21/22 1:04:10 PM	MOP D3 1
Monreale_Barisano_156	Monreale	D3	2	background	21	27	74.6	19.3	3.5	0.3	0.4	1.8	0.1								10/21/22 1:05:22 PM	MOP D3 2
Monreale_Barisano_158	Monreale	D3	4	frame, right	40	24	75.6	14.9	0.9	0.8	4.8	2.8	0.1						0.1		10/21/22 1:08:29 PM	MOP D3 4
Monreale_Barisano_159	Monreale	D3	5	frame, top	18	52	68.3	20	1.7	1.3	5.2	3.2	0.1			0.1			0.1		10/21/22 1:10:00 PM	MOP D3 5
Monreale_Barisano_157	Monreale	D3	3	person, chest	17	26	74.8	19.2	2.8	0.4	0.4	2.3	0.1								10/21/22 1:06:34 PM	MOP D3 3
Monreale_Barisano_164	Monreale	D4	5	angel left, leg	3	39	75.6	15.6	1.7	1.1	4	1.8	0.1			0.1					10/20/22 1:44:56 PM	MOP D4 5
Monreale_Barisano_160	Monreale	D4	1	background	17	10	77.5	15.5	1.9	0.3	3.4	1.3	0.1								10/20/22 1:38:48 PM	MOP D4 01
Monreale_Barisano_161	Monreale	D4	2	background	22	33	74.9	15.9	3	0.2	4.3	1.4	0.1								10/20/22 1:40:07 PM	MOP D4 2
Monreale_Barisano_162	Monreale	D4	3	background	22	49	73.4	17.6	1.8	0.6	4.6	1.8	0.1			0.1					10/20/22 1:41:42 PM	MOP D4 3
Monreale_Barisano_163	Monreale	D4	4	bench	22	16	76	15.9	2.2	0.4	3.9	1.4	0.1			0.1					10/20/22 1:43:11 PM	MOP D4 4
Monreale_Barisano_165	Monreale	D4	6	frame, right	40	23	78.1	12.6	4.2	1.6	0.7	2.4	0.2					0.1	0.1		10/20/22 1:46:30 PM	MOP D4 6
Monreale_Barisano_166	Monreale	D4	7	frame, top	33	52	81.5	9.5	4.3	1.6	0.5	2.2	0.1					0.1	0.1		10/20/22 1:48:22 PM	MOP D4 7
Monreale_Barisano_167	Monreale	D4	8	sheet copricondina a metá	46	23	75.2	16.3	0.9	0.2	4.4	2.6	0.1					0.1	0.1		10/20/22 1:51:23 PM	MOP D4 9
Monreale_Barisano_170	Monreale	D5	3	background	18	2	73.7	19.3	4.8	0.3	0.3	1.4	0.1								10/18/22 1:54:43 PM	MOP D5 3
Monreale_Barisano_169	Monreale	D5	2	dog	16	17	69.5	22.7	5.9	0.2	0.4	0.7	0.1		0.2			0.3			10/18/22 1:53:22 PM	MOP D5 2
Monreale_Barisano_171	Monreale	D5	4	frame, left	-5	24	82.8	6	6.1	2.3	0.4	1.6	0.4	0.2				0.1			10/18/22 1:56:05 PM	MOP D5 4
Monreale_Barisano_173	Monreale	D5	6	frame, right	49	23	84.6	7.7	3.6	0.9	0.6	2.2	0.1					0.2	0.1		10/18/22 1:59:03 PM	MOP D5 6
Monreale_Barisano_172	Monreale	D5	5	frame, top	18	50	82	10.2	2.1	0.3	3.9	1.2	0.1	0.1							10/18/22 1:57:35 PM	MOP D5 5
Monreale_Barisano_168	Monreale	D5	1	horse, back	21	26	70.6	22.6	5.9	0.2	0.4		0.1		0.1			0.1			10/18/22 1:51:55 PM	MOP D5 1
Monreale_Barisano_174	Monreale	D6	1	background	9	14	67.1	22.5	4.1	0.2	3.5	2.4	0.1	0.1							10/18/22 1:25:41 PM	MOP D6 1
Monreale_Barisano_175	Monreale	D6	2	background	18	48	69.7	21	3.2	0.2	3.5	2.2	0.1	0.1							10/18/22 1:30:14 PM	MOP D6 3
Monreale_Barisano_177	Monreale	D6	4	frame, left	-5	26	70.2	22.2	4.9	0.3	0.3	1.8	0.1					0.1			10/18/22 1:33:58 PM	MOP D6 4
Monreale_Barisano_179	Monreale	D6	6	frame, right	39	24	73.4	8.9	13.1	2	0.6	1.4	0.1	0.2				0.1			10/18/22 1:37:08 PM	MOP D6 6
Monreale_Barisano_178	Monreale	D6	5	frame, top	18	55	76.4	12.5	4.5	0.2	4.8	0.6	0.1	0.2	0.3			0.2			10/18/22 1:35:34 PM	MOP D6 5
Monreale_Barisano_176	Monreale	D6	3	person, head	18	34	64.4	25.1	5.6	0.1	3.9		0.1	0.2	0.3			0.3			10/18/22 1:27:51 PM	MOP D6 2
Monreale_Barisano_180	Monreale	D7	1	background	15	44	74.4	7.3	13.1	1.3	0.6	2.8	0.2	0.1				0.1			10/18/22 1:12:02 PM	MOP D7 1
Monreale_Barisano_181	Monreale	D7	2	background	22	44	85.5	6.8	3.3	1.6	0.5	1.9	0.1	0.1							10/18/22 1:13:21 PM	MOP D7 2
Monreale_Barisano_182	Monreale	D7	3	coat of arms, centre	18	20	76.8	5.4	8.1	5.9	0.9	2.4	0.2	0.1				0.1			10/18/22 1:15:09 PM	MOP D7 3
Monreale_Barisano_183	Monreale	D7	4	coat of arms, centre	21	24	78.3	5.2	7.7	5.5	0.9	1.6	0.2	0.2	0.2						10/18/22 1:16:51 PM	MOP D7 4
Monreale_Barisano_185	Monreale	D7	6	frame, below	20	-4	72.9	13.3	8.9	1.8	0.9	1.8	0.1	0.1		0.1					10/18/22 1:19:57 PM	MOP D7 6
Monreale_Barisano_186	Monreale	D7	7	frame, right	40	25	76.6	17.3	2.1	1	0.2	2.4	0.1						0.1		10/18/22 1:21:51 PM	MOP D7 7
Monreale_Barisano_187	Monreale	D7	8	frame, top	18	50	68.2	12.7	15	0.8	0.6	2.3	0.2	0.1				0.1			10/18/22 1:23:27 PM	MOP D7 8
Monreale_Barisano_184	Monreale	D7	5	inner frame, below	24	8	74	10.2	6.4	5.2	0.8	2.8	0.2	0.1		0.1	0.2	0.1	0.1		10/18/22 1:18:28 PM	MOP D7 5
Monreale_Barisano_191	Monreale	rosetta 1	1	rosetta, bottom left of panel B2			42.3	25.8	3.1	7.6	10.2	9.9	0.1			0.2	0.2		0.4	Zr, W	10/21/22 2:01:20 PM	MOP B2 6
Monreale_Barisano_200	Monreale	rosetta 10	1	rosetta, top right of panel C4	37	55	77.6	9.5	2.9	0.4	1	7.3	0.1					0.7	0.3	V 0.2,	10/20/22 1:36:24 PM	MOP C4 9
Monreale_Barisano_201	Monreale	rosetta 11	1	rosetta, top right of panel D4	41	52	68.8	23.1	2.4	0.7	0.3	4.3	0.1						0.2		10/20/22 1:49:44 PM	MOP D4 8
Monreale_Barisano_192	Monreale	rosetta 2	1	rosetta, bottom left of panel C2			66.6	22.1	1.9	1	5.2	2.9	0.1			0.1			0.1		39093.5	MOP C2 7
Monreale_Barisano_193	Monreale	rosetta 3	1	rosetta, bottom left of panel D1			63	24.2	1.8	1.1	5.8	3.9	0.1						0.1		10/21/22 2:54:08 PM	MOP D1 7
Monreale_Barisano_194	Monreale	rosetta 4	1	rosetta, bottom right of panel B1			81.3	8.9	5.6	1.1	0.8	2.1	0.1			0.1			0.1		10/21/22 2:32:50 PM	MOP B1 7
Monreale_Barisano_195	Monreale	rosetta 5	1	rosetta, bottom right of panel B2			76.3	3	13	1.6	0.6	4.7	0.1					0.2	0.4	Zr	10/21/22 2:02:47 PM	MOP B2 7
Monreale_Barisano_196	Monreale	rosetta 6	1	rosetta, bottom right of panel B3	37	-4	83.3	1.5	11.1	1.2	0.3	2.2	0.1					0.1	0.1		10/21/22 1:23:20 PM	MOP B3 8
Monreale_Barisano_197	Monreale	rosetta 7	1	rosetta, top right of panel B4	36	52	81.8	1.5	12.2	1.4	0.3	2.4	0.1			0.1		0.1	0.1		10/20/22 1:20:52 PM	MOP B4 8
Monreale_Barisano_198	Monreale	rosetta 8	1	rosetta, top right of panel B5	40	0	79	5.5	5.2	6.2	1.2	1.1	0.2	0.6	0.8			0.1			10/20/22 8:46:45 AM	MOP B5 7
Monreale_Barisano_199	Monreale	rosetta 9	1	rosetta, top right of panel B6	40	56	79.1	5.5	5.2	6	1.2	1.3	0.2	0.5	0.7			0.2			10/19/22 1:47:53 PM	MOP B6 8
Monreale_Barisano_190	Monreale	rosetta museo	3	backside			66	4	2.9	22.8	0.2	3.4		0.1	0.1					Nb	10/19/22 5:44:58 PM	MOP ROSETTEA 1 3
Monreale_Barisano_188	Monreale	rosetta museo	1	front			89.3	3.5	2	3.7	0.2	1		0.2	0.2						10/19/22 5:41:31 PM	MOP ROSETTEA 1 1
Monreale_Barisano_189	Monreale	rosetta museo	2	front			89.9	3.4	1.3	4.2	0.1	0.7		0.2	0.1					Nb	10/19/22 5:43:26 PM	MOP ROSETTEA 1 2

## Sheet: Monreale STD
Sample	Ti	V	Mn	Fe	Co	Ni	Cu	Zn	As	Se	Br	Sr	Zr	Nb	Ag	Cd	Sn	Sb	W	Pb	Bi	Time	Sec.
MOP A 4 9			0.0089	0.02	0.0063		0.08	0.014				0.0025			0.006		0.032	0.013	0.0099	0.032		10/20/22 1:06:39 PM	60
MOP A 7 10				0.022		0.0082	0.086	0.013		0.0041	0.004	0.003			0.0072		0.032	0.014		0.06		10/18/22 8:35:56 AM	60
MOP A 7 11			0.007	0.015		0.0062	0.074	0.0083		0.0028		0.0023			0.0056		0.025	0.011		0.027		10/18/22 8:38:46 AM	60
MOP A 7 12			0.0034	0.0082		0.0043	0.061	0.0094	0.023			0.0014			0.0033		0.011	0.0062		0.047		10/18/22 8:40:58 AM	60
MOP A 7 13			0.0042	0.0078		0.0048	0.065	0.0089		0.0025		0.0019			0.0038		0.018	0.0086		0.021		10/18/22 8:57:06 AM	60
MOP A 7 2			0.0046	0.011		0.0045	0.061	0.0066		0.0022	0.0023	0.0015			0.0037		0.018	0.0076		0.026		10/18/22 8:13:50 AM	60
MOP A 7 3			0.0056	0.011		0.0049	0.063	0.0077		0.0026	0.0026	0.0017			0.0042		0.021	0.0089		0.035		10/18/22 8:16:14 AM	60
MOP A 7 4			0.0044	0.0082		0.0048	0.059	0.0096		0.0023	0.0023				0.0034		0.015	0.007		0.032		10/18/22 8:22:28 AM	60
MOP A 7 5			0.0053	0.01		0.0052	0.065	0.0083		0.0025	0.0026	0.0017			0.0045		0.021	0.0088		0.029		10/18/22 8:25:17 AM	60
MOP A 7 6			0.0075	0.019		0.0052	0.062	0.023				0.0017			0.02		0.025	0.01		0.015		10/18/22 8:27:50 AM	60
MOP A 7 7	0.032		0.008	0.022		0.0057	0.072	0.022			0.0028	0.0024			0.011		0.027	0.012		0.03		10/18/22 8:30:33 AM	60
MOP A 7 8			0.0065	0.014		0.0049	0.061	0.0088			0.0028	0.0018			0.0044		0.024	0.0095		0.039		10/18/22 8:32:30 AM	60
MOP A 7 9	0.026		0.0061	0.012		0.005	0.059	0.006		0.0027	0.0027	0.0017			0.0045		0.022	0.0088		0.038		10/18/22 8:34:09 AM	60
MOP A1 1			0.0071	0.016			0.075	0.004				0.002			0.0048		0.029	0.021		0.016		10/21/22 2:11:22 PM	60
MOP A1 2			0.0044	0.0095		0.0032	0.06	0.0032				0.0012			0.003		0.019	0.013		0.015		10/21/22 2:12:55 PM	60
MOP A1 3			0.0052	0.01		0.0035	0.063	0.0027				0.0013			0.0033		0.022	0.016		0.015		10/21/22 2:14:15 PM	60
MOP A1 4			0.0078	0.019		0.0061	0.086	0.011				0.0034			0.0074		0.027	0.016		0.04		10/21/22 2:16:08 PM	60
MOP A1 5	0.021		0.005	0.012		0.0056	0.071	0.013				0.0024			0.005		0.017	0.015		0.024		10/21/22 2:17:27 PM	60
MOP A1 6			0.0085	0.019		0.0055	0.069	0.0064			0.0031	0.0024			0.0055		0.028	0.013		0.047		10/21/22 2:19:27 PM	60
MOP A2 1			0.0083	0.02			0.07	0.0049				0.0018			0.0046		0.037	0.01		0.017		10/21/22 1:35:12 PM	60
MOP A2 2			0.0057	0.012			0.061	0.005				0.0012			0.0033		0.027	0.0071		0.017		10/21/22 1:42:33 PM	60
MOP A2 3			0.0053	0.01			0.06	0.0033				0.0012			0.0031		0.026	0.0067		0.016		10/21/22 1:44:12 PM	60
MOP A2 4			0.0096	0.022	0.0086		0.084	0.025			0.0033	0.0026			0.0059		0.03	0.023	0.013	0.019		10/21/22 1:46:12 PM	60
MOP A2 5			0.01	0.024			0.092	0.0052				0.0025			0.0066		0.041	0.025		0.013		10/21/22 1:47:37 PM	60
MOP A2 6			0.0054	0.013		0.0034	0.07	0.0039				0.0019			0.0044		0.026	0.0099		0.015		10/21/22 1:49:13 PM	60
MOP A3 1			0.0055	0.011		0.0038	0.061	0.0044				0.0012			0.0031		0.024	0.013		0.012		10/21/22 1:24:51 PM	60
MOP A3 2			0.006	0.013		0.0035	0.065	0.005				0.0014			0.0035		0.026	0.014		0.012		10/21/22 1:26:38 PM	60
MOP A3 3			0.0053	0.011		0.0036	0.065	0.006				0.0014			0.0034		0.023	0.012		0.012		10/21/22 1:27:54 PM	60
MOP A3 6			0.0088	0.019	0.0068		0.075	0.018				0.002			0.005		0.031	0.018	0.0094	0.015		10/21/22 1:29:46 PM	60
MOP A3 7			0.0057	0.011		0.0038	0.067	0.0052				0.0015			0.0036		0.023	0.018		0.013		10/21/22 1:31:22 PM	60
MOP A4 01			0.0047	0.0094		0.0033	0.059	0.0028			0.0018	0.0011			0.0028		0.022	0.011		0.014		10/20/22 8:51:41 AM	60
MOP A4 2			0.0051	0.01		0.0034	0.062	0.0026				0.0012			0.0031		0.024	0.012		0.013		10/20/22 8:53:17 AM	60
MOP A4 3			0.0071	0.016		0.0042	0.068	0.0051				0.0015			0.004		0.03	0.017		0.015		10/20/22 8:54:40 AM	60
MOP A4 4			0.0046	0.0086		0.0034	0.058	0.0026			0.0018	0.0011			0.0027		0.02	0.01		0.014		10/20/22 8:56:07 AM	60
MOP A4 5			0.0057	0.012		0.0035	0.061	0.0048				0.0013			0.0033		0.025	0.013		0.013		10/20/22 8:57:35 AM	60
MOP A4 6			0.0056	0.013		0.0035	0.069	0.0052				0.0016			0.004		0.023	0.018		0.013		10/20/22 8:59:02 AM	60
MOP A4 7	0.032		0.0085	0.02	0.0066	0.0052	0.07	0.017			0.0033	0.0025			0.0056		0.026	0.012	0.0094	0.048		10/20/22 9:00:41 AM	60
MOP A4 8			0.0058	0.0099		0.0035	0.064	0.0034				0.0013			0.0035		0.027	0.015		0.014		10/20/22 9:02:14 AM	60
MOP A5 06			0.0056	0.013		0.0047	0.07	0.0088				0.002			0.0047		0.02	0.0094		0.031		10/20/22 8:13:19 AM	60
MOP A5 1	0.03		0.0067	0.016		0.0048	0.061	0.0043			0.002	0.0013			0.0037		0.026	0.016		0.015		10/19/22 1:51:59 PM	60
MOP A5 2			0.0054	0.0097		0.0037	0.059	0.0031			0.0019	0.0011			0.0029		0.023	0.014		0.014		10/19/22 1:53:42 PM	60
MOP A5 3	0.029		0.0068	0.017		0.0047	0.064	0.0037	0.032			0.0016			0.0037		0.026	0.015		0.065		10/19/22 1:55:16 PM	60
MOP A5 4	0.03		0.007	0.017		0.0052	0.07	0.0039	0.029		0.0023	0.0015			0.0041		0.028	0.016		0.059		10/19/22 1:56:49 PM	60
MOP A5 5			0.0063	0.013		0.0041	0.067	0.0055			0.0023	0.0016			0.0042		0.028	0.0085		0.021		10/19/22 1:58:33 PM	60
MOP A5 7			0.0062	0.013		0.0042	0.068	0.0067		0.0022		0.0019			0.0046		0.026	0.0097		0.024		10/20/22 8:14:53 AM	60
MOP A5 8	0.03			0.014		0.0057	0.065	0.01		0.0029	0.0029	0.0021			0.005		0.024	0.01		0.039		10/20/22 8:27:32 AM	60
MOP A5 9			0.0049	0.011		0.0036	0.061	0.0036				0.0014			0.0032		0.022	0.012		0.016		10/20/22 8:29:32 AM	60
MOP A6 01			0.0068	0.011		0.0051	0.059	0.0033	0.027		0.0019	0.00096			0.0031		0.028	0.015		0.055		10/19/22 1:17:58 PM	60
MOP A6 2				0.013		0.0054	0.06	0.0036	0.029		0.002	0.0011			0.0033		0.029	0.015		0.059		10/19/22 1:20:05 PM	60
MOP A6 3	0.03		0.0069	0.016		0.0047	0.062	0.0038			0.0019	0.0012			0.0034		0.028	0.014		0.016		10/19/22 1:21:36 PM	60
MOP A6 4	0.037		0.0078	0.013		0.0061	0.06	0.0041	0.029			0.001			0.0033		0.03	0.016		0.059		10/19/22 1:23:06 PM	60
MOP A6 5	0.035			0.011		0.0058	0.059	0.0035	0.03		0.0019	0.001			0.0032		0.029	0.015		0.062		10/19/22 1:24:37 PM	60
MOP A6 6	0.032		0.0068	0.014		0.0054	0.059	0.0068			0.0025	0.0016			0.0041		0.026	0.0085		0.036		10/19/22 1:26:11 PM	60
MOP A6 7	0.032		0.0074	0.014		0.0059	0.067	0.0084			0.0027	0.002			0.005		0.026	0.01		0.04		10/19/22 1:27:42 PM	60
MOP A6 8	0.028		0.0068	0.015		0.005	0.06	0.0075			0.0027	0.0017			0.0043		0.023	0.0095		0.039		10/19/22 1:29:25 PM	60
MOP A6 9	0.02		0.0045	0.0093		0.0053	0.058	0.014		0.0022	0.0025	0.0015			0.0034		0.016	0.0072		0.034		10/19/22 1:31:25 PM	60
MOP B 7 2			0.0056	0.011		0.0043	0.059	0.0087		0.0025	0.0026	0.0017			0.0044		0.018	0.0079		0.037		10/18/22 8:43:28 AM	60
MOP B 7 3			0.004	0.0081		0.0045	0.065	0.0068				0.0014			0.0035		0.014	0.0066		0.019		10/18/22 8:45:00 AM	60
MOP B 7 4			0.0052	0.012		0.0038	0.06	0.018	0.064		0.0028	0.0021			0.0042		0.012	0.0078		0.041		10/18/22 8:46:56 AM	60
MOP B 7 5			0.0071	0.014		0.0052	0.063	0.0078			0.0024	0.0016			0.0043		0.029	0.009		0.027		10/18/22 8:48:43 AM	60
MOP B 7 6	0.025		0.006	0.015		0.006	0.066	0.012			0.0032	0.0024			0.0052		0.017	0.011		0.041		10/18/22 8:50:35 AM	60
MOP B 7 7			0.0051	0.011		0.0053	0.072	0.0077		0.003	0.0034	0.0023			0.0052		0.011	0.0089		0.039		10/18/22 8:52:10 AM	60
MOP B 7 8	0.022		0.0051	0.0092		0.0065	0.059	0.0071	0.051			0.0014			0.0033		0.018	0.0095		0.11		10/18/22 8:54:00 AM	60
MOP B1 1			0.0054	0.012			0.066	0.0041				0.0014			0.0035		0.027	0.0075		0.014		10/21/22 2:22:18 PM	60
MOP B1 3			0.005	0.01			0.059	0.0033				0.0011			0.0029		0.024	0.0061		0.013		10/21/22 2:23:47 PM	60
MOP B1 4			0.0067	0.016	0.0045		0.066	0.0078				0.0016			0.0041		0.031	0.0087	0.0069	0.016		10/21/22 2:26:00 PM	60
MOP B1 5			0.0036	0.0073			0.06	0.029	0.024			0.0017		0.0025	0.0037	0.0037	0.0085	0.0066		0.049		10/21/22 2:28:27 PM	60
MOP B1 6	0.046		0.01	0.027			0.096	0.0071				0.0036			0.0086		0.04	0.018		0.029		10/21/22 2:29:53 PM	60
MOP B1 7			0.0062	0.015		0.0047	0.077	0.0078		0.0028		0.0026			0.0056		0.024	0.012		0.03		10/21/22 2:32:50 PM	60
MOP B2 1			0.0068	0.015			0.067	0.0046				0.0015			0.0038		0.028	0.016		0.013		10/21/22 1:53:22 PM	60
MOP B2 2			0.0051	0.012		0.0033	0.062	0.0033				0.0012			0.0032		0.025	0.014		0.011		10/21/22 1:54:50 PM	60
MOP B2 3			0.0082	0.019			0.077	0.0074				0.0018			0.0048		0.034	0.02		0.012		10/21/22 1:56:10 PM	60
MOP B2 4	0.032		0.0073	0.019	0.006		0.092	0.018				0.0032			0.0077		0.031	0.015	0.01	0.019		10/21/22 1:57:33 PM	60
MOP B2 5	0.031		0.0073	0.018			0.075	0.0061				0.0023			0.0055		0.03	0.012		0.033		10/21/22 1:59:35 PM	60
MOP B2 6			0.026	0.068	0.018		0.098	0.035			0.0044	0.0057	0.0037		0.012		0.061	0.048	0.019	0.028		10/21/22 2:01:20 PM	60
MOP B2 7	0.052		0.012	0.034			0.11	0.015				0.0068	0.0046		0.013		0.026	0.024		0.065		10/21/22 2:02:47 PM	60
MOP B3 1			0.0064	0.014			0.07	0.0046				0.0017			0.0042		0.03	0.009		0.017		10/21/22 1:12:41 PM	60
MOP B3 2			0.0064	0.014			0.064	0.0062				0.0015			0.0039		0.029	0.0084		0.017		10/21/22 1:13:58 PM	60
MOP B3 4			0.0063	0.013			0.068	0.0056				0.0017			0.0041		0.029	0.0086		0.017		10/21/22 1:15:22 PM	60
MOP B3 5	0.028		0.0079	0.019	0.0059	0.0062	0.079	0.014			0.0043	0.0032			0.0062		0.021	0.018		0.039		10/21/22 1:17:49 PM	60
MOP B3 6			0.0066	0.014			0.071	0.0073				0.0017			0.0043		0.03	0.009		0.015		10/21/22 1:20:34 PM	60
MOP B3 7			0.0063	0.014	0.0043	0.0036	0.071	0.01				0.0017			0.0042		0.026	0.016	0.0075	0.013		10/21/22 1:21:57 PM	60
MOP B3 8	0.025		0.0066	0.016		0.0061	0.082	0.0093			0.0045	0.0032			0.0062		0.014	0.012		0.047		10/21/22 1:23:20 PM	60
MOP B4 01			0.0056	0.012			0.064	0.0044				0.0014			0.0036		0.027	0.0078		0.015		10/20/22 1:09:37 PM	60
MOP B4 2			0.0059	0.013			0.063	0.0032				0.0014			0.0035		0.028	0.0078		0.015		10/20/22 1:11:34 PM	60
MOP B4 3			0.0069	0.015			0.066	0.012				0.0016			0.0042		0.032	0.0092		0.018		10/20/22 1:13:12 PM	60
MOP B4 4			0.0049	0.011			0.059	0.0028			0.0017	0.0012			0.003		0.023	0.0062		0.018		10/20/22 1:14:39 PM	60
MOP B4 5			0.0065	0.015			0.069	0.0049				0.0018			0.0044		0.03	0.0092		0.017		10/20/22 1:16:00 PM	60
MOP B4 6	0.027		0.0065	0.015		0.0041	0.069	0.0072				0.002			0.0045		0.028	0.0097		0.026		10/20/22 1:17:24 PM	60
MOP B4 7			0.0084	0.019	0.006		0.077	0.013				0.0021			0.0053		0.032	0.02	0.0086	0.013		10/20/22 1:18:54 PM	60
MOP B4 8	0.025		0.0065	0.016		0.0058	0.078	0.0096			0.0044	0.0032			0.006		0.013	0.011		0.046		10/20/22 1:20:52 PM	60
MOP B5 01	0.03		0.0069	0.015		0.0046	0.061	0.005			0.0018	0.0012			0.0033		0.027	0.014		0.015		10/20/22 8:36:32 AM	60
MOP B5 2			0.0055	0.011		0.0036	0.06	0.003				0.0011			0.003		0.025	0.013		0.012		10/20/22 8:38:01 AM	60
MOP B5 3			0.0062	0.012		0.0041	0.06	0.004			0.002	0.0012			0.0031		0.026	0.014		0.016		10/20/22 8:39:29 AM	60
MOP B5 4	0.029		0.0063	0.01	0.0043	0.0048	0.059	0.0093	0.035		0.0018	0.0011			0.0035		0.027	0.007		0.071		10/20/22 8:41:11 AM	60
MOP B5 5			0.0075	0.017		0.0049	0.069	0.0081			0.0021	0.0017			0.0042		0.028	0.016		0.042		10/20/22 8:42:54 AM	60
MOP B5 6	0.046			0.011		0.0065	0.059	0.004	0.033		0.002	0.001			0.0035		0.034	0.018		0.066	0.0046	10/20/22 8:44:29 AM	60
MOP B5 7	0.019		0.0044	0.0091		0.0065	0.061	0.015	0.042		0.0028	0.0017			0.004		0.016	0.0095		0.085		10/20/22 8:46:45 AM	60
MOP B5 8	0.029		0.0069	0.016		0.0048	0.063	0.0039			0.0019	0.0014			0.0035		0.028	0.014		0.013		10/20/22 8:48:28 AM	60
MOP B6 1	0.026		0.0058	0.012		0.0037	0.06	0.0031				0.0012			0.0034		0.026	0.0068		0.022		10/19/22 1:34:22 PM	60
MOP B6 2	0.027		0.006	0.014		0.0037	0.061	0.0036			0.0019	0.0013			0.0036		0.027	0.0073		0.021		10/19/22 1:37:00 PM	60
MOP B6 3	0.029		0.0065	0.015		0.0038	0.061	0.0033			0.002	0.0012			0.0037		0.029	0.0075		0.022		10/19/22 1:39:18 PM	60
MOP B6 4	0.025		0.005	0.01		0.0035	0.061	0.0032	0.027			0.0012			0.0033		0.025	0.0065		0.054		10/19/22 1:41:04 PM	60
MOP B6 5	0.026					0.004	0.059	0.0027	0.034		0.0018				0.0032		0.026	0.0065		0.069		10/19/22 1:42:38 PM	60
MOP B6 6	0.029		0.0065	0.011		0.0058	0.06	0.0067	0.053			0.0016			0.0037		0.025	0.0082		0.11		10/19/22 1:44:12 PM	60
MOP B6 7	0.028		0.0064	0.015		0.0064	0.069	0.012			0.0027	0.002			0.0051		0.025	0.011		0.034		10/19/22 1:46:09 PM	60
MOP B6 8	0.019			0.0097		0.0065	0.06	0.015	0.041			0.0017			0.0041		0.016	0.0096		0.083		10/19/22 1:47:53 PM	60
MOP B6 9	0.034			0.011		0.006	0.059	0.0036	0.038			0.0011			0.0034		0.027	0.016		0.077		10/19/22 1:49:57 PM	60
MOP C 5 1			0.0059	0.011		0.0036	0.061	0.0038			0.0021	0.0013			0.0034		0.028	0.0068		0.019		10/19/22 8:53:32 AM	60
MOP C 5 2			0.0052	0.01		0.0033	0.059	0.0028			0.0019	0.0011			0.003		0.025	0.0061		0.018		10/19/22 8:55:11 AM	60
MOP C 5 3			0.0053	0.0089			0.057	0.0038			0.002	0.0011			0.0029		0.025	0.0058		0.02		10/19/22 8:57:01 AM	60
MOP C 5 4			0.0053	0.0095		0.0034	0.058	0.0027			0.0019	0.0011			0.0029		0.026	0.0061		0.017		10/19/22 8:58:49 AM	60
MOP C1 1			0.0061	0.014			0.065	0.0033				0.0014			0.0036		0.029	0.0077		0.015		10/21/22 2:36:42 PM	60
MOP C1 2			0.0051	0.011			0.059	0.0028				0.0011			0.003		0.025	0.0062		0.015		10/21/22 2:38:23 PM	60
MOP C1 4			0.0078	0.019		0.0046	0.08	0.0087				0.0027			0.0062		0.032	0.014		0.029		10/21/22 2:39:59 PM	60
MOP C1 5			0.0038	0.0074			0.062	0.03	0.027			0.0018		0.0026	0.0039	0.0041	0.011	0.0071		0.055		10/21/22 2:41:49 PM	60
MOP C1 6			0.011	0.027			0.084	0.0084				0.0026			0.0065		0.045	0.015		0.017		10/21/22 2:43:39 PM	60
MOP C1 7				0.15			0.71										0.31	0.21		0.22		10/21/22 2:44:33 PM	2
MOP C2 1			0.011	0.027			0.092	0.007				0.0028			0.007		0.048	0.015		0.019		10/21/22 2:57:43 PM	60
MOP C2 2			0.0067	0.015			0.071	0.0064				0.0016			0.0041		0.027	0.017		0.012		10/21/22 2:59:17 PM	60
MOP C2 3	0.041		0.0096	0.024			0.092	0.009				0.0032			0.0072		0.035	0.023		0.019		39093.5	60
MOP C2 4			0.006	0.012		0.0039	0.061	0.0035			0.0017	0.0012			0.0032		0.026	0.015		0.015		39093.5	60
MOP C2 5			0.0077	0.018			0.068	0.0057				0.0016			0.0041		0.031	0.018		0.015		39093.5	60
MOP C2 6			0.0072	0.018		0.0041	0.067	0.0036				0.0016			0.004		0.031	0.018		0.014		39093.5	60
MOP C2 7			0.0096	0.021			0.073	0.0079				0.0021			0.005		0.035	0.021		0.016		39093.5	60
MOP C3 2			0.007	0.016		0.0037	0.068	0.0059				0.0016			0.004		0.031	0.015		0.013		10/21/22 8:43:53 AM	60
MOP C3 3			0.006	0.013		0.0035	0.061	0.0045				0.0013			0.0032		0.027	0.013		0.013		10/21/22 8:45:31 AM	60
MOP C3 4			0.0057	0.013		0.0037	0.064	0.0032				0.0014			0.0033		0.026	0.012		0.012		10/21/22 8:47:00 AM	60
MOP C3 5	0.038		0.0083	0.022			0.082	0.0047				0.0027			0.0061		0.033	0.021		0.014		10/21/22 8:48:19 AM	60
MOP C3 6			0.0081	0.019	0.0065		0.072	0.017				0.0022			0.005		0.029	0.02	0.0089	0.013		10/21/22 8:49:47 AM	60
MOP C3 7			0.0057	0.013		0.0038	0.066	0.0053				0.0016			0.0037		0.022	0.018		0.014		10/21/22 8:51:14 AM	60
MOP C4 1			0.0053	0.013			0.066	0.0048				0.0016			0.0038		0.027	0.008		0.015		10/20/22 1:24:45 PM	60
MOP C4 2			0.0057	0.013			0.063	0.0063				0.0014			0.0035		0.027	0.0074		0.016		10/20/22 1:26:05 PM	60
MOP C4 3			0.0061	0.013			0.067	0.0036				0.0015			0.0039		0.029	0.0082		0.016		10/20/22 1:27:26 PM	60
MOP C4 4			0.0051	0.011			0.067	0.0047				0.0015			0.0037		0.025	0.0077		0.015		10/20/22 1:28:50 PM	60
MOP C4 5			0.0057	0.013			0.066	0.005				0.0016			0.0037		0.027	0.0078		0.016		10/20/22 1:30:20 PM	60
MOP C4 6	0.026		0.0064	0.015			0.067	0.0063			0.0026	0.0019			0.0044		0.025	0.0097		0.035		10/20/22 1:32:04 PM	60
MOP C4 7			0.0057	0.015		0.0038	0.073	0.0043				0.0019			0.0045		0.023	0.018		0.013		10/20/22 1:33:20 PM	60
MOP C4 8	0.031		0.0072	0.019			0.078	0.0072		0.0027		0.0027			0.0059		0.031	0.012		0.024		10/20/22 1:34:53 PM	60
MOP C4 9	0.04	0.037	0.008	0.03			0.083	0.0055		0.0029		0.0038			0.006		0.026	0.014		0.023		10/20/22 1:36:24 PM	60
MOP C5 5	0.03			0.011		0.0093	0.064	0.0081	0.035			0.0013			0.0037		0.025	0.017		0.072		10/19/22 1:05:09 PM	60
MOP C5 6	0.028		0.0071	0.018			0.077	0.0091			0.0036	0.0026			0.0063		0.027	0.011		0.024		10/19/22 1:09:30 PM	60
MOP C5 7	0.039					0.0047	0.06	0.0037	0.037		0.002	0.0011			0.0036		0.034	0.0078		0.076		10/19/22 1:12:31 PM	60
MOP C6 1	0.038					0.0063	0.058	0.0031	0.029		0.0017				0.003		0.029	0.017		0.058	0.0041	10/18/22 1:39:20 PM	60
MOP C6 2			0.0066	0.016		0.0048	0.061	0.0031	0.024		0.0019	0.0011			0.0033		0.027	0.016		0.048		10/18/22 1:40:54 PM	60
MOP C6 3	0.03		0.0065	0.014		0.0048	0.061	0.0031	0.023		0.0018	0.0011			0.0033		0.027	0.015		0.048		10/18/22 1:42:33 PM	60
MOP C6 4			0.0042	0.0075		0.005	0.057	0.0082	0.05	0.0023	0.0023				0.0032		0.014	0.0065		0.032		10/18/22 1:44:34 PM	60
MOP C6 5	0.027		0.0059	0.013		0.0056	0.062	0.0069		0.0026	0.0026	0.0017			0.0043		0.022	0.0081		0.036		10/18/22 1:46:17 PM	60
MOP C7 1			0.0072	0.017		0.0049	0.062	0.0035			0.0019	0.0013			0.0034		0.027	0.018		0.016		10/18/22 12:59:32 PM	60
MOP C7 2			0.0083	0.017		0.0061	0.065	0.0055	0.03		0.002	0.0015			0.0038		0.029	0.018		0.062		10/18/22 1:01:25 PM	60
MOP C7 3			0.0085	0.013		0.0065	0.06	0.0056				0.0012			0.0034		0.029	0.019		0.021		10/18/22 1:03:00 PM	60
MOP C7 4			0.0061	0.01		0.0054	0.067	0.0086		0.0025	0.0026	0.0017			0.004		0.022	0.009		0.032		10/18/22 1:04:37 PM	60
MOP C7 5			0.0057	0.008		0.0043	0.058	0.0061				0.0011			0.0031		0.024	0.0072		0.026		10/18/22 1:06:33 PM	60
MOP C7 6	0.026		0.0065	0.014		0.0058	0.064	0.0097		0.0028	0.0029	0.002			0.0045		0.019	0.0091		0.044		10/18/22 1:08:03 PM	60
MOP C7 7			0.0066	0.013		0.005	0.058	0.0075			0.0027	0.0017			0.004		0.021	0.0086		0.04		10/18/22 1:09:39 PM	60
MOP D1 1			0.0066	0.014		0.0041	0.062	0.0032				0.0013			0.0033		0.027	0.015		0.017		10/21/22 2:47:06 PM	60
MOP D1 3			0.006	0.012		0.0044	0.068	0.0032				0.0014			0.0036		0.026	0.014		0.015		10/21/22 2:48:41 PM	60
MOP D1 4	0.023		0.0058	0.013		0.005	0.069	0.0089		0.0028	0.0029	0.0022			0.0048		0.021	0.0097		0.033		10/21/22 2:50:24 PM	60
MOP D1 6	0.035		0.0082	0.019			0.084	0.0081				0.0026			0.0059		0.031	0.02		0.019		10/21/22 2:52:22 PM	60
MOP D1 7			0.012	0.03			0.083	0.0097				0.0028			0.0065		0.043	0.026		0.018		10/21/22 2:54:08 PM	60
MOP D1 8			0.0068	0.016	0.0051	0.004	0.073	0.012				0.002			0.0046		0.026	0.021		0.014		10/21/22 2:55:35 PM	60
MOP D2 1			0.0069	0.015			0.07	0.0048				0.0018			0.0042		0.027	0.017		0.014		39093.5	60
MOP D2 2			0.0071	0.015		0.004	0.067	0.0044				0.0016			0.0039		0.028	0.018		0.014		39093.5	60
MOP D2 3			0.006	0.013		0.0041	0.063	0.003			0.0018	0.0013			0.0034		0.026	0.016		0.013		39093.5	60
MOP D2 4	0.038		0.0088	0.023			0.09	0.0097				0.0033			0.0068		0.03	0.024		0.018		39093.5	60
MOP D3 1			0.0068	0.015			0.072	0.004		0.002		0.0019			0.0045		0.031	0.0095		0.018		10/21/22 1:04:10 PM	60
MOP D3 2			0.0062	0.013			0.064	0.0039				0.0015			0.0037		0.029	0.008		0.019		10/21/22 1:05:22 PM	60
MOP D3 3			0.0071	0.017			0.074	0.0049				0.0018			0.0047		0.033	0.0099		0.02		10/21/22 1:06:34 PM	60
MOP D3 4			0.0089	0.022			0.086	0.008				0.0028			0.0065		0.034	0.024		0.014		10/21/22 1:08:29 PM	60
MOP D3 5			0.0091	0.022		0.0052	0.075	0.0092			0.0023	0.0022			0.0051		0.034	0.022		0.016		10/21/22 1:10:00 PM	60
MOP D4 01			0.0056	0.011		0.004	0.06	0.0035			0.0016	0.0011			0.003		0.024	0.013		0.014		10/20/22 1:38:48 PM	60
MOP D4 2			0.0062	0.011		0.0042	0.059	0.0034			0.0017	0.0012			0.0031		0.024	0.015		0.017		10/20/22 1:40:07 PM	60
MOP D4 3			0.0066	0.014		0.0035	0.065	0.005				0.0014			0.0036		0.028	0.017		0.014		10/20/22 1:41:42 PM	60
MOP D4 4			0.0053	0.01		0.0035	0.058	0.0038			0.0016	0.0011			0.0029		0.023	0.014		0.014		10/20/22 1:43:11 PM	60
MOP D4 5			0.0065	0.013		0.0036	0.065	0.0069				0.0014			0.0035		0.026	0.015		0.014		10/20/22 1:44:56 PM	60
MOP D4 6	0.029		0.0067	0.017			0.075	0.0094		0.0028		0.0026			0.0058		0.028	0.012		0.025		10/20/22 1:46:30 PM	60
MOP D4 7	0.024		0.0061	0.015		0.0049	0.074	0.0092				0.0024			0.0052		0.024	0.01		0.026		10/20/22 1:48:22 PM	60
MOP D4 8			0.01	0.028			0.083	0.0078				0.0032			0.0069		0.042	0.015		0.021		10/20/22 1:49:44 PM	60
MOP D4 9	0.036		0.0078	0.019			0.079	0.0041				0.0025			0.0052		0.032	0.021		0.013		10/20/22 1:51:23 PM	60
MOP D5 1	0.03						0.056	0.0033	0.034	0.0022	0.0018				0.003		0.028	0.0065		0.022		10/18/22 1:51:55 PM	60
MOP D5 2	0.033			0.0093		0.0043	0.059	0.0032	0.036		0.0019				0.0033		0.03	0.0069		0.074		10/18/22 1:53:22 PM	60
MOP D5 3			0.0059	0.012			0.061	0.0036			0.002	0.0013			0.0034		0.028	0.007		0.021		10/18/22 1:54:43 PM	60
MOP D5 4	0.019		0.0049	0.011		0.0048	0.065	0.0095			0.0026	0.0017			0.0049		0.017	0.0078		0.027		10/18/22 1:56:05 PM	60
MOP D5 5			0.0049	0.0094		0.0038	0.06	0.0036				0.0013			0.0029		0.019	0.014		0.015		10/18/22 1:57:35 PM	60
MOP D5 6	0.03		0.0074	0.018			0.091	0.0087				0.0034			0.0072		0.027	0.014		0.03		10/18/22 1:59:03 PM	60
MOP D6 1			0.0074	0.016		0.0046	0.06	0.0032			0.0019	0.0012			0.0034		0.03	0.014		0.019		10/18/22 1:25:41 PM	60
MOP D6 2	0.039					0.0056	0.057	0.0032	0.034		0.0019				0.003		0.03	0.014		0.07	0.0044	10/18/22 1:27:51 PM	60
MOP D6 3			0.0068	0.015		0.0044	0.06	0.0029			0.0019	0.0012			0.0034		0.028	0.014		0.017		10/18/22 1:30:14 PM	60
MOP D6 4	0.033		0.0071	0.014		0.0043	0.062	0.0037				0.0013			0.0036		0.03	0.0074		0.022		10/18/22 1:33:58 PM	60
MOP D6 5	0.025		0.0053	0.0078		0.005	0.058	0.0028	0.032		0.002	0.0011			0.0031		0.021	0.015		0.066		10/18/22 1:35:34 PM	60
MOP D6 6	0.024		0.006	0.012		0.0054	0.063	0.0092		0.0026	0.0027	0.0018			0.0042		0.021	0.009		0.038		10/18/22 1:37:08 PM	60
MOP D7 1	0.023		0.0059	0.016		0.0047	0.064	0.0077		0.0028	0.0028	0.002			0.0045		0.019	0.0088		0.038		10/18/22 1:12:02 PM	60
MOP D7 2			0.0045	0.011		0.0049	0.065	0.008		0.0024		0.0017			0.0039		0.017	0.0078		0.02		10/18/22 1:13:21 PM	60
MOP D7 3	0.02		0.0051	0.014		0.0047	0.063	0.015		0.0024	0.0027	0.0019			0.0045		0.016	0.0098		0.031		10/18/22 1:15:09 PM	60
MOP D7 4			0.0049	0.011		0.0049	0.064	0.015	0.049			0.0018			0.0044		0.016	0.0096		0.1		10/18/22 1:16:51 PM	60
MOP D7 5	0.029		0.0075	0.018	0.0058	0.0057	0.073	0.017			0.0029	0.0027			0.006		0.025	0.012		0.031		10/18/22 1:18:28 PM	60
MOP D7 6			0.0077	0.014		0.0056	0.066	0.0093			0.0027	0.0019			0.0044		0.026	0.01		0.033		10/18/22 1:19:57 PM	60
MOP D7 7			0.0073	0.018		0.0047	0.076	0.0077			0.0026	0.0023			0.0057		0.032	0.011		0.018		10/18/22 1:21:51 PM	60
MOP D7 8	0.031		0.0077	0.017		0.0053	0.066	0.0066			0.003	0.002			0.0049		0.027	0.0098		0.042		10/18/22 1:23:27 PM	60
MOP ROSETTEA 1 1			0.0031	0.0065		0.0036	0.056	0.0098	0.024			0.001			0.0022		0.011	0.0044		0.047		10/19/22 5:41:31 PM	60
MOP ROSETTEA 1 2			0.0028	0.0054		0.0034	0.053	0.0099	0.018			0.00093		0.0013	0.002		0.01	0.0041		0.037		10/19/22 5:43:26 PM	60
MOP ROSETTEA 1 3			0.0048	0.016		0.0039	0.064	0.032	0.035					0.0023	0.0036		0.015	0.007		0.071		10/19/22 5:44:58 PM	60
